# Supplementary material for: AI-Based screening for thoracic aortic aneurysms in routine breast MRI
Source: Nat Commun. 2025 Jun 12;16:5299. doi: 10.1038/s41467-025-59694-2 (PMC12162828; doi:10.1038/s41467-025-59694-2)
Supplement: Supplementary file 4 — Source Data [file 41467_2025_59694_MOESM4_ESM.xlsx]

## Sheet: Figure 2
part	diameter
arch	15
arch	15
arch	16
arch	16
arch	17
arch	17
arch	17
arch	18
arch	18
arch	18
arch	19
arch	19
arch	19
arch	19
arch	19
arch	19
arch	19
arch	19
arch	19
arch	19
arch	19
arch	19
arch	19
arch	19
arch	20
arch	20
arch	20
arch	20
arch	20
arch	20
arch	20
arch	20
arch	20
arch	20
arch	20
arch	20
arch	20
arch	20
arch	20
arch	20
arch	20
arch	20
arch	20
arch	20
arch	20
arch	20
arch	20
arch	20
arch	20
arch	20
arch	20
arch	20
arch	20
arch	20
arch	20
arch	20
arch	20
arch	20
arch	20
arch	21
arch	21
arch	21
arch	21
arch	21
arch	21
arch	21
arch	21
arch	21
arch	21
arch	21
arch	21
arch	21
arch	21
arch	21
arch	21
arch	21
arch	21
arch	21
arch	21
arch	21
arch	21
arch	21
arch	21
arch	21
arch	21
arch	21
arch	21
arch	21
arch	21
arch	21
arch	22
arch	22
arch	22
arch	22
arch	22
arch	22
arch	22
arch	22
arch	22
arch	22
arch	22
arch	22
arch	22
arch	22
arch	22
arch	22
arch	22
arch	22
arch	22
arch	22
arch	22
arch	22
arch	22
arch	22
arch	22
arch	22
arch	22
arch	22
arch	22
arch	22
arch	22
arch	22
arch	22
arch	22
arch	22
arch	22
arch	22
arch	22
arch	22
arch	22
arch	22
arch	22
arch	22
arch	22
arch	22
arch	22
arch	22
arch	22
arch	22
arch	22
arch	22
arch	22
arch	22
arch	22
arch	22
arch	22
arch	22
arch	22
arch	22
arch	22
arch	22
arch	22
arch	22
arch	22
arch	22
arch	22
arch	22
arch	22
arch	22
arch	22
arch	22
arch	22
arch	22
arch	22
arch	22
arch	22
arch	22
arch	22
arch	22
arch	22
arch	22
arch	22
arch	22
arch	22
arch	22
arch	22
arch	22
arch	22
arch	22
arch	22
arch	22
arch	22
arch	22
arch	22
arch	22
arch	22
arch	22
arch	22
arch	22
arch	22
arch	22
arch	22
arch	22
arch	22
arch	22
arch	22
arch	22
arch	22
arch	22
arch	22
arch	22
arch	22
arch	22
arch	22
arch	22
arch	22
arch	22
arch	22
arch	23
arch	23
arch	23
arch	23
arch	23
arch	23
arch	23
arch	23
arch	23
arch	23
arch	23
arch	23
arch	23
arch	23
arch	23
arch	23
arch	23
arch	23
arch	23
arch	23
arch	23
arch	23
arch	23
arch	23
arch	23
arch	23
arch	23
arch	23
arch	23
arch	23
arch	23
arch	23
arch	23
arch	23
arch	23
arch	23
arch	23
arch	23
arch	23
arch	23
arch	23
arch	23
arch	23
arch	23
arch	23
arch	23
arch	23
arch	23
arch	23
arch	23
arch	23
arch	23
arch	23
arch	23
arch	23
arch	23
arch	23
arch	23
arch	23
arch	23
arch	23
arch	23
arch	23
arch	23
arch	23
arch	23
arch	23
arch	23
arch	23
arch	23
arch	23
arch	23
arch	23
arch	23
arch	23
arch	23
arch	23
arch	23
arch	23
arch	23
arch	23
arch	23
arch	23
arch	23
arch	23
arch	23
arch	23
arch	23
arch	23
arch	23
arch	23
arch	23
arch	23
arch	23
arch	23
arch	23
arch	23
arch	23
arch	23
arch	23
arch	23
arch	23
arch	23
arch	23
arch	23
arch	23
arch	23
arch	23
arch	23
arch	23
arch	23
arch	23
arch	23
arch	23
arch	23
arch	23
arch	23
arch	23
arch	23
arch	23
arch	23
arch	24
arch	24
arch	24
arch	24
arch	24
arch	24
arch	24
arch	24
arch	24
arch	24
arch	24
arch	24
arch	24
arch	24
arch	24
arch	24
arch	24
arch	24
arch	24
arch	24
arch	24
arch	24
arch	24
arch	24
arch	24
arch	24
arch	24
arch	24
arch	24
arch	24
arch	24
arch	24
arch	24
arch	24
arch	24
arch	24
arch	24
arch	24
arch	24
arch	24
arch	24
arch	24
arch	24
arch	24
arch	24
arch	24
arch	24
arch	24
arch	24
arch	24
arch	24
arch	24
arch	24
arch	24
arch	24
arch	24
arch	24
arch	24
arch	24
arch	24
arch	24
arch	24
arch	24
arch	24
arch	24
arch	24
arch	24
arch	24
arch	24
arch	24
arch	24
arch	24
arch	24
arch	24
arch	24
arch	24
arch	24
arch	24
arch	24
arch	24
arch	24
arch	24
arch	24
arch	24
arch	24
arch	24
arch	24
arch	24
arch	24
arch	24
arch	24
arch	24
arch	24
arch	24
arch	24
arch	24
arch	24
arch	24
arch	24
arch	24
arch	24
arch	24
arch	24
arch	24
arch	24
arch	24
arch	24
arch	24
arch	24
arch	24
arch	24
arch	24
arch	24
arch	24
arch	24
arch	24
arch	24
arch	24
arch	24
arch	24
arch	24
arch	24
arch	24
arch	24
arch	24
arch	24
arch	24
arch	24
arch	24
arch	24
arch	24
arch	24
arch	24
arch	24
arch	24
arch	24
arch	24
arch	24
arch	24
arch	24
arch	24
arch	24
arch	24
arch	24
arch	24
arch	24
arch	24
arch	24
arch	24
arch	24
arch	24
arch	24
arch	24
arch	24
arch	24
arch	24
arch	24
arch	24
arch	24
arch	24
arch	24
arch	24
arch	24
arch	24
arch	24
arch	24
arch	24
arch	24
arch	24
arch	24
arch	24
arch	24
arch	24
arch	24
arch	24
arch	24
arch	24
arch	24
arch	24
arch	24
arch	24
arch	24
arch	24
arch	24
arch	24
arch	24
arch	24
arch	24
arch	24
arch	24
arch	24
arch	24
arch	24
arch	24
arch	24
arch	24
arch	24
arch	24
arch	24
arch	24
arch	24
arch	24
arch	24
arch	24
arch	24
arch	24
arch	24
arch	24
arch	24
arch	24
arch	24
arch	24
arch	24
arch	24
arch	24
arch	24
arch	24
arch	24
arch	24
arch	24
arch	24
arch	24
arch	24
arch	24
arch	24
arch	24
arch	24
arch	24
arch	24
arch	24
arch	24
arch	24
arch	24
arch	24
arch	24
arch	24
arch	24
arch	24
arch	24
arch	24
arch	24
arch	24
arch	24
arch	24
arch	24
arch	24
arch	24
arch	24
arch	24
arch	24
arch	24
arch	24
arch	24
arch	24
arch	24
arch	24
arch	24
arch	24
arch	24
arch	24
arch	24
arch	24
arch	24
arch	24
arch	24
arch	24
arch	24
arch	24
arch	24
arch	24
arch	24
arch	24
arch	24
arch	25
arch	25
arch	25
arch	25
arch	25
arch	25
arch	25
arch	25
arch	25
arch	25
arch	25
arch	25
arch	25
arch	25
arch	25
arch	25
arch	25
arch	25
arch	25
arch	25
arch	25
arch	25
arch	25
arch	25
arch	25
arch	25
arch	25
arch	25
arch	25
arch	25
arch	25
arch	25
arch	25
arch	25
arch	25
arch	25
arch	25
arch	25
arch	25
arch	25
arch	25
arch	25
arch	25
arch	25
arch	25
arch	25
arch	25
arch	25
arch	25
arch	25
arch	25
arch	25
arch	25
arch	25
arch	25
arch	25
arch	25
arch	25
arch	25
arch	25
arch	25
arch	25
arch	25
arch	25
arch	25
arch	25
arch	25
arch	25
arch	25
arch	25
arch	25
arch	25
arch	25
arch	25
arch	25
arch	25
arch	25
arch	25
arch	25
arch	25
arch	25
arch	25
arch	25
arch	25
arch	25
arch	25
arch	25
arch	25
arch	25
arch	25
arch	25
arch	25
arch	25
arch	25
arch	25
arch	25
arch	25
arch	25
arch	25
arch	25
arch	25
arch	25
arch	25
arch	25
arch	25
arch	25
arch	25
arch	25
arch	25
arch	25
arch	25
arch	25
arch	25
arch	25
arch	25
arch	25
arch	25
arch	25
arch	25
arch	25
arch	25
arch	25
arch	25
arch	25
arch	25
arch	25
arch	25
arch	25
arch	25
arch	25
arch	25
arch	25
arch	25
arch	25
arch	25
arch	25
arch	25
arch	25
arch	25
arch	25
arch	25
arch	25
arch	25
arch	25
arch	25
arch	25
arch	25
arch	25
arch	25
arch	25
arch	25
arch	25
arch	25
arch	25
arch	25
arch	25
arch	25
arch	25
arch	25
arch	25
arch	25
arch	25
arch	25
arch	25
arch	25
arch	25
arch	25
arch	25
arch	25
arch	25
arch	25
arch	25
arch	25
arch	25
arch	25
arch	25
arch	25
arch	25
arch	25
arch	25
arch	25
arch	25
arch	25
arch	25
arch	25
arch	25
arch	25
arch	25
arch	25
arch	25
arch	25
arch	25
arch	25
arch	25
arch	25
arch	25
arch	25
arch	25
arch	25
arch	25
arch	25
arch	25
arch	25
arch	25
arch	25
arch	25
arch	25
arch	25
arch	25
arch	25
arch	25
arch	25
arch	25
arch	25
arch	25
arch	25
arch	25
arch	25
arch	25
arch	25
arch	25
arch	25
arch	25
arch	25
arch	25
arch	25
arch	25
arch	25
arch	25
arch	25
arch	25
arch	25
arch	25
arch	25
arch	25
arch	25
arch	25
arch	25
arch	25
arch	25
arch	25
arch	25
arch	25
arch	25
arch	25
arch	25
arch	25
arch	25
arch	25
arch	25
arch	25
arch	25
arch	25
arch	25
arch	25
arch	25
arch	25
arch	25
arch	25
arch	25
arch	25
arch	25
arch	25
arch	25
arch	25
arch	25
arch	25
arch	25
arch	25
arch	25
arch	25
arch	25
arch	25
arch	25
arch	25
arch	25
arch	25
arch	25
arch	25
arch	25
arch	25
arch	25
arch	25
arch	25
arch	25
arch	25
arch	25
arch	25
arch	25
arch	25
arch	25
arch	25
arch	25
arch	25
arch	25
arch	25
arch	25
arch	25
arch	25
arch	25
arch	25
arch	25
arch	25
arch	25
arch	25
arch	25
arch	25
arch	25
arch	25
arch	25
arch	25
arch	25
arch	25
arch	25
arch	25
arch	25
arch	25
arch	25
arch	25
arch	25
arch	25
arch	25
arch	25
arch	25
arch	25
arch	25
arch	25
arch	25
arch	25
arch	25
arch	25
arch	25
arch	25
arch	25
arch	25
arch	25
arch	25
arch	25
arch	25
arch	25
arch	25
arch	25
arch	25
arch	25
arch	25
arch	25
arch	25
arch	25
arch	25
arch	25
arch	25
arch	25
arch	25
arch	26
arch	26
arch	26
arch	26
arch	26
arch	26
arch	26
arch	26
arch	26
arch	26
arch	26
arch	26
arch	26
arch	26
arch	26
arch	26
arch	26
arch	26
arch	26
arch	26
arch	26
arch	26
arch	26
arch	26
arch	26
arch	26
arch	26
arch	26
arch	26
arch	26
arch	26
arch	26
arch	26
arch	26
arch	26
arch	26
arch	26
arch	26
arch	26
arch	26
arch	26
arch	26
arch	26
arch	26
arch	26
arch	26
arch	26
arch	26
arch	26
arch	26
arch	26
arch	26
arch	26
arch	26
arch	26
arch	26
arch	26
arch	26
arch	26
arch	26
arch	26
arch	26
arch	26
arch	26
arch	26
arch	26
arch	26
arch	26
arch	26
arch	26
arch	26
arch	26
arch	26
arch	26
arch	26
arch	26
arch	26
arch	26
arch	26
arch	26
arch	26
arch	26
arch	26
arch	26
arch	26
arch	26
arch	26
arch	26
arch	26
arch	26
arch	26
arch	26
arch	26
arch	26
arch	26
arch	26
arch	26
arch	26
arch	26
arch	26
arch	26
arch	26
arch	26
arch	26
arch	26
arch	26
arch	26
arch	26
arch	26
arch	26
arch	26
arch	26
arch	26
arch	26
arch	26
arch	26
arch	26
arch	26
arch	26
arch	26
arch	26
arch	26
arch	26
arch	26
arch	26
arch	26
arch	26
arch	26
arch	26
arch	26
arch	26
arch	26
arch	26
arch	26
arch	26
arch	26
arch	26
arch	26
arch	26
arch	26
arch	26
arch	26
arch	26
arch	26
arch	26
arch	26
arch	26
arch	26
arch	26
arch	26
arch	26
arch	26
arch	26
arch	26
arch	26
arch	26
arch	26
arch	26
arch	26
arch	26
arch	26
arch	26
arch	26
arch	26
arch	26
arch	26
arch	26
arch	26
arch	26
arch	26
arch	26
arch	26
arch	26
arch	26
arch	26
arch	26
arch	26
arch	26
arch	26
arch	26
arch	26
arch	26
arch	26
arch	26
arch	26
arch	26
arch	26
arch	26
arch	26
arch	26
arch	26
arch	26
arch	26
arch	26
arch	26
arch	26
arch	26
arch	26
arch	26
arch	26
arch	26
arch	26
arch	26
arch	26
arch	26
arch	26
arch	26
arch	26
arch	26
arch	26
arch	26
arch	26
arch	26
arch	26
arch	26
arch	26
arch	26
arch	26
arch	26
arch	26
arch	26
arch	26
arch	26
arch	26
arch	26
arch	26
arch	26
arch	26
arch	26
arch	26
arch	26
arch	26
arch	26
arch	26
arch	26
arch	26
arch	26
arch	26
arch	26
arch	26
arch	26
arch	26
arch	26
arch	26
arch	26
arch	26
arch	26
arch	26
arch	26
arch	26
arch	26
arch	26
arch	26
arch	26
arch	26
arch	26
arch	26
arch	26
arch	26
arch	26
arch	26
arch	26
arch	26
arch	26
arch	26
arch	26
arch	26
arch	26
arch	26
arch	26
arch	26
arch	26
arch	26
arch	26
arch	26
arch	26
arch	26
arch	26
arch	26
arch	26
arch	26
arch	26
arch	26
arch	26
arch	26
arch	26
arch	26
arch	26
arch	26
arch	26
arch	26
arch	26
arch	26
arch	26
arch	26
arch	26
arch	26
arch	26
arch	26
arch	26
arch	26
arch	26
arch	26
arch	26
arch	26
arch	26
arch	26
arch	26
arch	26
arch	26
arch	26
arch	26
arch	26
arch	26
arch	26
arch	26
arch	26
arch	26
arch	26
arch	26
arch	26
arch	26
arch	26
arch	26
arch	26
arch	26
arch	26
arch	26
arch	26
arch	26
arch	26
arch	26
arch	26
arch	26
arch	26
arch	26
arch	26
arch	26
arch	26
arch	26
arch	26
arch	26
arch	26
arch	26
arch	26
arch	26
arch	26
arch	26
arch	26
arch	26
arch	26
arch	26
arch	26
arch	26
arch	26
arch	26
arch	26
arch	26
arch	26
arch	26
arch	26
arch	26
arch	26
arch	26
arch	26
arch	26
arch	26
arch	26
arch	26
arch	26
arch	26
arch	26
arch	26
arch	26
arch	26
arch	26
arch	26
arch	26
arch	26
arch	26
arch	26
arch	26
arch	26
arch	26
arch	26
arch	26
arch	26
arch	26
arch	26
arch	26
arch	26
arch	26
arch	26
arch	26
arch	26
arch	26
arch	26
arch	26
arch	26
arch	26
arch	26
arch	26
arch	26
arch	26
arch	26
arch	26
arch	26
arch	26
arch	26
arch	26
arch	26
arch	26
arch	26
arch	26
arch	26
arch	26
arch	26
arch	26
arch	26
arch	26
arch	26
arch	26
arch	26
arch	26
arch	26
arch	26
arch	26
arch	26
arch	26
arch	26
arch	26
arch	26
arch	26
arch	26
arch	26
arch	26
arch	26
arch	26
arch	26
arch	26
arch	26
arch	26
arch	26
arch	26
arch	26
arch	26
arch	26
arch	26
arch	26
arch	26
arch	26
arch	26
arch	26
arch	26
arch	26
arch	26
arch	26
arch	26
arch	26
arch	26
arch	26
arch	26
arch	26
arch	26
arch	26
arch	26
arch	26
arch	26
arch	26
arch	26
arch	26
arch	26
arch	26
arch	26
arch	26
arch	26
arch	26
arch	26
arch	26
arch	26
arch	26
arch	26
arch	26
arch	26
arch	26
arch	26
arch	26
arch	26
arch	27
arch	27
arch	27
arch	27
arch	27
arch	27
arch	27
arch	27
arch	27
arch	27
arch	27
arch	27
arch	27
arch	27
arch	27
arch	27
arch	27
arch	27
arch	27
arch	27
arch	27
arch	27
arch	27
arch	27
arch	27
arch	27
arch	27
arch	27
arch	27
arch	27
arch	27
arch	27
arch	27
arch	27
arch	27
arch	27
arch	27
arch	27
arch	27
arch	27
arch	27
arch	27
arch	27
arch	27
arch	27
arch	27
arch	27
arch	27
arch	27
arch	27
arch	27
arch	27
arch	27
arch	27
arch	27
arch	27
arch	27
arch	27
arch	27
arch	27
arch	27
arch	27
arch	27
arch	27
arch	27
arch	27
arch	27
arch	27
arch	27
arch	27
arch	27
arch	27
arch	27
arch	27
arch	27
arch	27
arch	27
arch	27
arch	27
arch	27
arch	27
arch	27
arch	27
arch	27
arch	27
arch	27
arch	27
arch	27
arch	27
arch	27
arch	27
arch	27
arch	27
arch	27
arch	27
arch	27
arch	27
arch	27
arch	27
arch	27
arch	27
arch	27
arch	27
arch	27
arch	27
arch	27
arch	27
arch	27
arch	27
arch	27
arch	27
arch	27
arch	27
arch	27
arch	27
arch	27
arch	27
arch	27
arch	27
arch	27
arch	27
arch	27
arch	27
arch	27
arch	27
arch	27
arch	27
arch	27
arch	27
arch	27
arch	27
arch	27
arch	27
arch	27
arch	27
arch	27
arch	27
arch	27
arch	27
arch	27
arch	27
arch	27
arch	27
arch	27
arch	27
arch	27
arch	27
arch	27
arch	27
arch	27
arch	27
arch	27
arch	27
arch	27
arch	27
arch	27
arch	27
arch	27
arch	27
arch	27
arch	27
arch	27
arch	27
arch	27
arch	27
arch	27
arch	27
arch	27
arch	27
arch	27
arch	27
arch	27
arch	27
arch	27
arch	27
arch	27
arch	27
arch	27
arch	27
arch	27
arch	27
arch	27
arch	27
arch	27
arch	27
arch	27
arch	27
arch	27
arch	27
arch	27
arch	27
arch	27
arch	27
arch	27
arch	27
arch	27
arch	27
arch	27
arch	27
arch	27
arch	27
arch	27
arch	27
arch	27
arch	27
arch	27
arch	27
arch	27
arch	27
arch	27
arch	27
arch	27
arch	27
arch	27
arch	27
arch	27
arch	27
arch	27
arch	27
arch	27
arch	27
arch	27
arch	27
arch	27
arch	27
arch	27
arch	27
arch	27
arch	27
arch	27
arch	27
arch	27
arch	27
arch	27
arch	27
arch	27
arch	27
arch	27
arch	27
arch	27
arch	27
arch	27
arch	27
arch	27
arch	27
arch	27
arch	27
arch	27
arch	27
arch	27
arch	27
arch	27
arch	27
arch	27
arch	27
arch	27
arch	27
arch	27
arch	27
arch	27
arch	27
arch	27
arch	27
arch	27
arch	27
arch	27
arch	27
arch	27
arch	27
arch	27
arch	27
arch	27
arch	27
arch	27
arch	27
arch	27
arch	27
arch	27
arch	27
arch	27
arch	27
arch	27
arch	27
arch	27
arch	27
arch	27
arch	27
arch	27
arch	27
arch	27
arch	27
arch	27
arch	27
arch	27
arch	27
arch	27
arch	27
arch	27
arch	27
arch	27
arch	27
arch	27
arch	27
arch	27
arch	27
arch	27
arch	27
arch	27
arch	27
arch	27
arch	27
arch	27
arch	27
arch	27
arch	27
arch	27
arch	27
arch	27
arch	27
arch	27
arch	27
arch	27
arch	27
arch	27
arch	27
arch	27
arch	27
arch	27
arch	27
arch	27
arch	27
arch	27
arch	27
arch	27
arch	27
arch	27
arch	27
arch	27
arch	27
arch	27
arch	27
arch	27
arch	27
arch	27
arch	27
arch	27
arch	27
arch	27
arch	27
arch	27
arch	27
arch	27
arch	27
arch	27
arch	27
arch	27
arch	27
arch	27
arch	27
arch	27
arch	27
arch	27
arch	27
arch	27
arch	27
arch	27
arch	27
arch	27
arch	27
arch	27
arch	27
arch	27
arch	27
arch	27
arch	27
arch	27
arch	27
arch	27
arch	27
arch	27
arch	27
arch	27
arch	27
arch	27
arch	27
arch	27
arch	27
arch	27
arch	27
arch	27
arch	27
arch	27
arch	27
arch	27
arch	27
arch	27
arch	27
arch	27
arch	27
arch	27
arch	27
arch	27
arch	27
arch	27
arch	27
arch	27
arch	27
arch	27
arch	27
arch	27
arch	28
arch	28
arch	28
arch	28
arch	28
arch	28
arch	28
arch	28
arch	28
arch	28
arch	28
arch	28
arch	28
arch	28
arch	28
arch	28
arch	28
arch	28
arch	28
arch	28
arch	28
arch	28
arch	28
arch	28
arch	28
arch	28
arch	28
arch	28
arch	28
arch	28
arch	28
arch	28
arch	28
arch	28
arch	28
arch	28
arch	28
arch	28
arch	28
arch	28
arch	28
arch	28
arch	28
arch	28
arch	28
arch	28
arch	28
arch	28
arch	28
arch	28
arch	28
arch	28
arch	28
arch	28
arch	28
arch	28
arch	28
arch	28
arch	28
arch	28
arch	28
arch	28
arch	28
arch	28
arch	28
arch	28
arch	28
arch	28
arch	28
arch	28
arch	28
arch	28
arch	28
arch	28
arch	28
arch	28
arch	28
arch	28
arch	28
arch	28
arch	28
arch	28
arch	28
arch	28
arch	28
arch	28
arch	28
arch	28
arch	28
arch	28
arch	28
arch	28
arch	28
arch	28
arch	28
arch	28
arch	28
arch	28
arch	28
arch	28
arch	28
arch	28
arch	28
arch	28
arch	28
arch	28
arch	28
arch	28
arch	28
arch	28
arch	28
arch	28
arch	28
arch	28
arch	28
arch	28
arch	28
arch	28
arch	28
arch	28
arch	28
arch	28
arch	28
arch	28
arch	28
arch	28
arch	28
arch	28
arch	28
arch	28
arch	28
arch	28
arch	28
arch	28
arch	28
arch	28
arch	28
arch	28
arch	28
arch	28
arch	28
arch	28
arch	28
arch	28
arch	28
arch	28
[truncated: 10,825 more rows]

## Sheet: Figure 3
ahi	asi	hue
2.2	1.7	3.5cm-3.9cm
2	1.6	3.5cm-3.9cm
2.6	2.3	>= 4.5cm
2	1.8	3.5cm-3.9cm
2.2	2.1	3.5cm-3.9cm
2.5	2.5	3.5cm-3.9cm
2.1	1.7	3.5cm-3.9cm
2.2	1.9	3.5cm-3.9cm
2.2	1.6	3.5cm-3.9cm
2.1	2	3.5cm-3.9cm
2.2	2	3.5cm-3.9cm
2.4	2.4	3.5cm-3.9cm
2.3	2.1	3.5cm-3.9cm
2.1	2.1	3.5cm-3.9cm
2.5	2.3	3.5cm-3.9cm
2.1	2	3.5cm-3.9cm
2.8	2.4	>= 4.5cm
2.2	1.8	3.5cm-3.9cm
2.1	2	3.5cm-3.9cm
2.1	2	3.5cm-3.9cm
2.5	2.3	3.5cm-3.9cm
2.2	2.1	3.5cm-3.9cm
2	2	3.5cm-3.9cm
2.2	2.2	3.5cm-3.9cm
2.2	2.3	3.5cm-3.9cm
2.3	1.8	3.5cm-3.9cm
2.4	2.1	3.5cm-3.9cm
2.3	1.9	3.5cm-3.9cm
2.5	2.2	3.5cm-3.9cm
2.1	2.1	3.5cm-3.9cm
2.1	1.8	3.5cm-3.9cm
2.3	2.1	3.5cm-3.9cm
2.3	2.2	3.5cm-3.9cm
2.4	2.5	3.5cm-3.9cm
2.4	2.4	3.5cm-3.9cm
2.1	1.6	3.5cm-3.9cm
2.1	2.1	3.5cm-3.9cm
2.1	2.2	3.5cm-3.9cm
2.2	1.9	3.5cm-3.9cm
2.4	2.1	4.0cm-4.4cm
2.1	1.6	3.5cm-3.9cm
2.1	2.2	3.5cm-3.9cm
2.3	2.4	3.5cm-3.9cm
2.9	2.5	>= 4.5cm
2.1	2.2	3.5cm-3.9cm
2.8	2.4	>= 4.5cm
2.4	2.2	4.0cm-4.4cm
2.2	2.2	3.5cm-3.9cm
2.3	2.2	3.5cm-3.9cm
2.1	2.1	3.5cm-3.9cm
2.3	2.4	3.5cm-3.9cm
2.2	2	3.5cm-3.9cm
2.1	1.8	3.5cm-3.9cm
2.1	2.1	3.5cm-3.9cm
2.1	1.7	3.5cm-3.9cm
2.3	2.2	3.5cm-3.9cm
2.2	2	3.5cm-3.9cm
2.1	2	3.5cm-3.9cm
2.1	1.9	3.5cm-3.9cm
2.3	2.3	3.5cm-3.9cm
2.2	2.1	3.5cm-3.9cm
2.5	2.4	3.5cm-3.9cm
2.2	2.1	3.5cm-3.9cm
2.2	2.4	3.5cm-3.9cm
2.1	1.9	3.5cm-3.9cm
2.2	2.1	3.5cm-3.9cm
2.1	1.8	3.5cm-3.9cm
2.3	2.2	3.5cm-3.9cm
2.2	1.8	3.5cm-3.9cm
2	1.7	3.5cm-3.9cm
2.2	1.9	3.5cm-3.9cm
2	2.1	3.5cm-3.9cm
2.2	2	3.5cm-3.9cm
2.2	1.8	3.5cm-3.9cm
2	1.8	3.5cm-3.9cm
2.1	1.8	3.5cm-3.9cm
2.3	1.8	3.5cm-3.9cm
2.2	2.2	3.5cm-3.9cm
2.1	2.2	3.5cm-3.9cm
2.3	2.1	4.0cm-4.4cm
2.2	2.2	3.5cm-3.9cm
2.3	2	3.5cm-3.9cm
2	2	3.5cm-3.9cm
2.3	2	3.5cm-3.9cm
2.6	2.3	4.0cm-4.4cm
2.2	2	3.5cm-3.9cm
2.1	1.7	3.5cm-3.9cm
2.3	1.8	3.5cm-3.9cm
2.1	1.9	3.5cm-3.9cm
2.6	2.4	4.0cm-4.4cm
2.2	2.1	3.5cm-3.9cm
2.2	2	3.5cm-3.9cm
1.9	1.8	3.5cm-3.9cm
2.1	1.9	3.5cm-3.9cm
2	2	3.5cm-3.9cm
2.1	1.8	3.5cm-3.9cm
2	1.9	3.5cm-3.9cm
2.2	2.1	3.5cm-3.9cm
2.1	1.9	3.5cm-3.9cm
2.3	2.1	4.0cm-4.4cm
2.2	2	3.5cm-3.9cm
2	2.1	3.5cm-3.9cm
2.3	2.3	3.5cm-3.9cm
2.3	1.9	4.0cm-4.4cm
2.3	2.1	3.5cm-3.9cm
2	1.9	3.5cm-3.9cm
2.1	1.8	3.5cm-3.9cm
2.2	1.9	3.5cm-3.9cm
2.3	1.9	3.5cm-3.9cm
2.1	2	3.5cm-3.9cm
2.2	2.2	3.5cm-3.9cm
2.1	1.9	3.5cm-3.9cm
2.2	1.9	3.5cm-3.9cm
2.2	2.3	3.5cm-3.9cm
2.4	1.7	3.5cm-3.9cm
2.1	2.1	3.5cm-3.9cm
2.1	2	3.5cm-3.9cm
2.1	2.1	3.5cm-3.9cm
2.2	1.9	3.5cm-3.9cm
2.3	2.5	3.5cm-3.9cm
2.1	2.1	3.5cm-3.9cm
2.3	2	3.5cm-3.9cm
2.1	2.1	3.5cm-3.9cm
2	1.7	3.5cm-3.9cm
2.2	1.8	3.5cm-3.9cm
2.1	1.8	3.5cm-3.9cm
2.3	2.2	4.0cm-4.4cm
2.1	1.7	3.5cm-3.9cm
2.1	1.8	3.5cm-3.9cm
2.1	1.7	3.5cm-3.9cm
2.1	2	3.5cm-3.9cm
2.4	2.3	3.5cm-3.9cm
2.6	2.6	4.0cm-4.4cm
2.1	1.8	3.5cm-3.9cm
2.2	2.1	3.5cm-3.9cm
2	1.5	3.5cm-3.9cm
2.1	1.9	3.5cm-3.9cm
2.4	2.3	3.5cm-3.9cm
2.1	2.2	3.5cm-3.9cm
2.3	2.1	3.5cm-3.9cm
2.3	2.2	3.5cm-3.9cm
2.1	1.8	3.5cm-3.9cm
2.2	2	3.5cm-3.9cm
2.2	2.3	3.5cm-3.9cm
2.4	2.2	4.0cm-4.4cm
2.2	2	3.5cm-3.9cm
2.1	2.1	3.5cm-3.9cm
2.5	2.4	3.5cm-3.9cm
2.1	1.8	3.5cm-3.9cm
2	1.9	3.5cm-3.9cm
2.4	2.2	4.0cm-4.4cm
2.2	2.1	3.5cm-3.9cm
2.2	2.1	4.0cm-4.4cm
2	1.8	3.5cm-3.9cm
2.6	2.5	4.0cm-4.4cm
2.3	2.2	3.5cm-3.9cm
2.1	1.7	3.5cm-3.9cm
2.1	1.9	3.5cm-3.9cm
2.2	2.2	3.5cm-3.9cm
2.3	2.1	3.5cm-3.9cm
2.1	1.9	3.5cm-3.9cm
2.6	2.7	3.5cm-3.9cm
2.9	3.1	>= 4.5cm
2.1	1.8	3.5cm-3.9cm
2.4	1.9	3.5cm-3.9cm
2.1	1.9	3.5cm-3.9cm
2	2	3.5cm-3.9cm
2.1	2	3.5cm-3.9cm
2.6	2.5	4.0cm-4.4cm
2.1	1.9	3.5cm-3.9cm
2.1	2	3.5cm-3.9cm
2.1	1.9	3.5cm-3.9cm
2.5	2.5	4.0cm-4.4cm
2.5	2.3	4.0cm-4.4cm
2.4	2.1	3.5cm-3.9cm
2.3	2.2	3.5cm-3.9cm
2.2	2.2	3.5cm-3.9cm
2.1	1.9	3.5cm-3.9cm
2.2	2	3.5cm-3.9cm
2.3	2.1	3.5cm-3.9cm
2.3	2.2	3.5cm-3.9cm
1.9	1.8	3.5cm-3.9cm
2.1	2.1	3.5cm-3.9cm
2.1	2	3.5cm-3.9cm
2.2	2.1	3.5cm-3.9cm
2.3	2	3.5cm-3.9cm
2.1	2	3.5cm-3.9cm
2.4	2	4.0cm-4.4cm
2.2	2	3.5cm-3.9cm
2.1	2	3.5cm-3.9cm
2.1	1.8	3.5cm-3.9cm
2	1.8	3.5cm-3.9cm
2	2	3.5cm-3.9cm
2.5	2.1	4.0cm-4.4cm
2.1	2.1	3.5cm-3.9cm
2.2	2.1	3.5cm-3.9cm
2.2	2.2	3.5cm-3.9cm
2.1	1.7	3.5cm-3.9cm
2	1.9	3.5cm-3.9cm
2.1	1.9	3.5cm-3.9cm
2.3	2.1	3.5cm-3.9cm
2.3	2.1	3.5cm-3.9cm
3.6	3.5	>= 4.5cm
2.2	2	3.5cm-3.9cm
2	1.7	3.5cm-3.9cm
2	1.8	3.5cm-3.9cm
2.1	2.1	3.5cm-3.9cm
2.2	2	3.5cm-3.9cm
2.3	2	4.0cm-4.4cm
2	1.6	3.5cm-3.9cm
2	1.9	3.5cm-3.9cm
2.2	2.1	3.5cm-3.9cm
2.2	1.9	3.5cm-3.9cm
2.2	2	3.5cm-3.9cm
2.1	2	3.5cm-3.9cm
2.3	1.9	3.5cm-3.9cm
2.2	2.1	3.5cm-3.9cm
2.1	2.2	3.5cm-3.9cm
2.2	2.2	3.5cm-3.9cm
2.6	2.5	4.0cm-4.4cm
2.5	2.4	4.0cm-4.4cm
2.1	1.9	3.5cm-3.9cm
2.3	2	3.5cm-3.9cm
2.3	2	3.5cm-3.9cm
2.1	2.2	3.5cm-3.9cm
2.2	2.2	3.5cm-3.9cm
2.3	1.8	3.5cm-3.9cm
2.3	2	3.5cm-3.9cm
2.1	2.1	3.5cm-3.9cm
2.4	2	4.0cm-4.4cm
2.5	2.4	4.0cm-4.4cm
2.1	2.1	3.5cm-3.9cm
2.2	2.1	3.5cm-3.9cm
2.2	2.3	3.5cm-3.9cm
2.2	2.1	3.5cm-3.9cm
2	1.7	3.5cm-3.9cm
2.4	1.9	4.0cm-4.4cm
2.2	2	3.5cm-3.9cm
2.4	2.2	4.0cm-4.4cm
2	2	3.5cm-3.9cm
2.1	2	3.5cm-3.9cm
2	1.9	3.5cm-3.9cm
2	1.6	3.5cm-3.9cm
2.3	2.3	3.5cm-3.9cm
2	2	3.5cm-3.9cm
2.2	2.2	3.5cm-3.9cm
2.3	2.1	4.0cm-4.4cm
1.9	1.7	3.5cm-3.9cm
2.3	1.9	3.5cm-3.9cm
2.3	2.1	3.5cm-3.9cm
2.2	2.1	3.5cm-3.9cm
2.1	1.8	3.5cm-3.9cm
2.1	2.1	3.5cm-3.9cm
2.4	2.2	3.5cm-3.9cm
2.1	2.2	3.5cm-3.9cm
2	2.1	3.5cm-3.9cm
2.1	1.9	3.5cm-3.9cm
2.3	2	3.5cm-3.9cm
2.4	2.2	3.5cm-3.9cm
2.1	1.9	3.5cm-3.9cm
2.1	1.9	3.5cm-3.9cm
2.4	2.4	4.0cm-4.4cm
2.1	2.2	3.5cm-3.9cm
2.1	2	3.5cm-3.9cm
2	1.9	3.5cm-3.9cm
2.2	2	3.5cm-3.9cm
2.1	1.9	3.5cm-3.9cm
2.1	1.9	3.5cm-3.9cm
2.2	1.9	3.5cm-3.9cm
2	1.8	3.5cm-3.9cm
2	1.9	3.5cm-3.9cm
2.1	1.9	3.5cm-3.9cm
2.2	1.9	3.5cm-3.9cm
1.9	1.9	3.5cm-3.9cm
2.2	1.9	3.5cm-3.9cm
2	2	3.5cm-3.9cm
2.1	1.7	3.5cm-3.9cm
2.1	2	3.5cm-3.9cm
2.1	1.8	3.5cm-3.9cm
2.4	2.3	3.5cm-3.9cm
2.1	1.9	3.5cm-3.9cm
2.1	2	3.5cm-3.9cm
2.2	2	3.5cm-3.9cm
2	1.9	3.5cm-3.9cm
2.1	1.8	3.5cm-3.9cm
2.1	2	3.5cm-3.9cm
2.2	2.1	3.5cm-3.9cm
2.2	2.1	3.5cm-3.9cm
2.2	2.1	3.5cm-3.9cm
2.1	2.1	3.5cm-3.9cm
2.4	2.5	3.5cm-3.9cm
2.1	1.9	3.5cm-3.9cm
2.2	2	3.5cm-3.9cm
2.1	1.9	3.5cm-3.9cm
2.3	1.7	3.5cm-3.9cm
2	1.8	3.5cm-3.9cm
2.2	2.2	3.5cm-3.9cm
2.1	1.9	3.5cm-3.9cm
2.1	1.9	3.5cm-3.9cm
2.5	2.1	4.0cm-4.4cm
2	2	3.5cm-3.9cm
2.2	1.9	3.5cm-3.9cm
2.3	2.1	3.5cm-3.9cm
2.2	1.6	3.5cm-3.9cm
2.3	2.3	3.5cm-3.9cm
2.8	2.4	>= 4.5cm
2.6	2.3	4.0cm-4.4cm
2.1	1.8	3.5cm-3.9cm
2.1	1.8	3.5cm-3.9cm
2.3	2.1	3.5cm-3.9cm
2.6	2.3	4.0cm-4.4cm
2.2	2	3.5cm-3.9cm
2.6	2.2	4.0cm-4.4cm
2.2	1.9	3.5cm-3.9cm
2.1	2	3.5cm-3.9cm
2.3	1.8	3.5cm-3.9cm
2.2	2.3	3.5cm-3.9cm
2.3	2.3	3.5cm-3.9cm
2.4	2.1	3.5cm-3.9cm
2.1	2	3.5cm-3.9cm
2.2	1.9	3.5cm-3.9cm
2.5	2.1	4.0cm-4.4cm
2.1	2	3.5cm-3.9cm
2.2	1.9	3.5cm-3.9cm
2.2	1.9	3.5cm-3.9cm
2	1.7	3.5cm-3.9cm
2.1	1.7	3.5cm-3.9cm
2.2	1.9	3.5cm-3.9cm
2.1	2	3.5cm-3.9cm
2.3	2	3.5cm-3.9cm
2.3	2.1	3.5cm-3.9cm
2.3	1.8	3.5cm-3.9cm
2.1	2	3.5cm-3.9cm
2.1	1.9	3.5cm-3.9cm
2.2	2.1	3.5cm-3.9cm
2.1	1.8	3.5cm-3.9cm
2.1	1.9	3.5cm-3.9cm
2.1	1.8	3.5cm-3.9cm
2.1	2.1	3.5cm-3.9cm
2.1	2	3.5cm-3.9cm
2.2	2.1	3.5cm-3.9cm
2.4	2.1	4.0cm-4.4cm
2.2	2.1	3.5cm-3.9cm
2.3	1.7	3.5cm-3.9cm
2.1	1.8	3.5cm-3.9cm
2.2	2.3	3.5cm-3.9cm
2.2	2.1	3.5cm-3.9cm
2.2	2	3.5cm-3.9cm
2.5	2.4	4.0cm-4.4cm
2.1	1.6	3.5cm-3.9cm
2.1	1.8	3.5cm-3.9cm
2.1	2.1	3.5cm-3.9cm
2	2	3.5cm-3.9cm
2.1	2	3.5cm-3.9cm
2.5	2.1	3.5cm-3.9cm
2	1.6	3.5cm-3.9cm
2.1	1.9	3.5cm-3.9cm
2.3	2.2	3.5cm-3.9cm
2.7	2.5	>= 4.5cm
2.1	2.1	3.5cm-3.9cm
2.6	2.2	>= 4.5cm
2.3	2.5	3.5cm-3.9cm
2.2	2.1	3.5cm-3.9cm
2.4	2	3.5cm-3.9cm
2.3	2	4.0cm-4.4cm
2.3	2	4.0cm-4.4cm
2.2	2.3	3.5cm-3.9cm
2.1	2.2	3.5cm-3.9cm
2.4	2.4	3.5cm-3.9cm
2.3	2.3	3.5cm-3.9cm
2.2	2	3.5cm-3.9cm
2.3	2.3	3.5cm-3.9cm
2.2	2.1	3.5cm-3.9cm
2	1.8	3.5cm-3.9cm
2.4	2.4	3.5cm-3.9cm
2	1.7	3.5cm-3.9cm
2.2	2.3	3.5cm-3.9cm
2.2	1.9	3.5cm-3.9cm
2.2	2.3	3.5cm-3.9cm
2.2	1.9	3.5cm-3.9cm
2	1.9	3.5cm-3.9cm
2.7	2.6	>= 4.5cm
2.2	2	3.5cm-3.9cm

## Sheet: Figure 4
diameter_asc_pred	diameter_asc_gt	diameter_dsc_pred	diameter_dsc_gt	dice	clDice
32	30	23	22	0.9	1
31	31	22	22	0.9	1
31	33	23	24	0.9	1
33	32	27	28	0.9	1
30	30	21	23	0.9	0.9
36	36	25	27	0.9	1
23	24	15	15	0.9	1
25	25	20	21	0.9	1
32	30	21	22	0.9	1
28	28	18	20	0.9	1
26	26	17	15	0.9	1
32	33	21	21	0.9	1
31	33	21	22	0.9	1
42	43	28	29	0.9	1
27	27	18	18	0.9	1
26	27	18	20	0.9	1
28	30	21	22	0.9	1
29	30	22	21	0.9	1
31	31	22	22	0.9	1
31	32	20	19	0.8	0.9
34	34	25	23	0.9	1
26	28	24	23	0.9	1
30	30	26	28	0.9	1
27	27	20	21	0.9	1
31	31	22	22	0.9	1
26	25	20	20	0.9	1
36	40	26	26	0.9	1
25	25	19	19	0.9	0.9
27	29	20	20	0.9	1
29	29	23	22	0.9	1
31	29	26	20	0.8	1
35	35	23	22	0.9	1
28	26	21	20	0.9	1
27	28	24	21	0.8	0.9
33	35	28	27	0.9	0.9
31	28	23	22	0.8	0.9
27	26	24	23	0.9	1
24	24	22	22	0.9	1
29	30	27	27	0.9	1
32	33	29	29	0.9	1
29	28	23	23	0.9	1
25	27	20	20	0.9	1
25	30	24	22	0.8	1
30	30	23	24	0.9	1
26	26	22	23	0.9	1
32	31	23	22	0.8	0.9
28	27	22	21	0.9	1
28	28	19	24	0.9	1
32	32	25	25	0.9	1
30	29	26	24	0.9	1
30	30	25	24	0.9	1
43	55	26	22	0.8	1
33	32	23	23	0.9	1
33	34	26	23	0.9	1
33	35	25	25	0.9	1
30	29	24	24	0.9	1
33	35	29	23	0.9	1
34	35	23	25	0.9	1
30	33	24	23	0.9	1
36	37	25	24	0.9	1
37	36	24	25	0.9	1
23	25	17	20	0.9	1
32	33	25	25	0.9	1
31	30	23	22	0.9	1
35	36	22	24	0.9	1
28	27	22	21	0.9	1
34	34	25	25	0.9	1
29	29	24	22	0.9	1

## Sheet: Figure 5
part	cat	user	d1	d2
asc	ANN pipeline	Radiologist 2	39	40
asc	Inter-rater	Both	39	40
asc	ANN pipeline	Radiologist	39	39
asc	ANN pipeline	Radiologist	39	39
asc	ANN pipeline	Radiologist	35	39
asc	ANN pipeline	Radiologist	39	39
asc	ANN pipeline	Radiologist	39	39
asc	ANN pipeline	Radiologist 2	39	39
asc	ANN pipeline	Radiologist 2	39	39
asc	ANN pipeline	Radiologist 2	39	39
asc	Inter-rater	Both	39	39
asc	Inter-rater	Both	36	39
asc	Inter-rater	Both	39	39
asc	ANN pipeline	Radiologist 2	36	39
asc	ANN pipeline	Radiologist 2	39	39
asc	ANN pipeline	Radiologist 2	38	39
asc	Inter-rater	Both	35	39
asc	Inter-rater	Both	38	39
asc	Inter-rater	Both	35	39
asc	ANN pipeline	Radiologist	38	38
asc	ANN pipeline	Radiologist	36	38
asc	ANN pipeline	Radiologist	38	38
asc	ANN pipeline	Radiologist	34	38
asc	ANN pipeline	Radiologist	36	38
asc	ANN pipeline	Radiologist 2	39	38
asc	ANN pipeline	Radiologist 2	35	38
asc	ANN pipeline	Radiologist 2	37	38
asc	ANN pipeline	Radiologist 2	37	38
asc	ANN pipeline	Radiologist 2	38	38
asc	ANN pipeline	Radiologist 2	36	38
asc	Inter-rater	Both	39	38
asc	Inter-rater	Both	32	38
asc	Inter-rater	Both	36	38
asc	Inter-rater	Both	36	38
asc	Inter-rater	Both	38	38
asc	Inter-rater	Both	38	38
asc	ANN pipeline	Radiologist	39	38
asc	ANN pipeline	Radiologist 2	37	38
asc	ANN pipeline	Radiologist 2	33	38
asc	ANN pipeline	Radiologist 2	39	38
asc	Inter-rater	Both	37	38
asc	Inter-rater	Both	30	38
asc	Inter-rater	Both	37	38
asc	ANN pipeline	Radiologist	35	37
asc	ANN pipeline	Radiologist	37	37
asc	ANN pipeline	Radiologist	35	37
asc	ANN pipeline	Radiologist	35	37
asc	ANN pipeline	Radiologist 2	35	37
asc	ANN pipeline	Radiologist 2	37	37
asc	ANN pipeline	Radiologist 2	35	37
asc	ANN pipeline	Radiologist 2	36	37
asc	ANN pipeline	Radiologist 2	36	37
asc	ANN pipeline	Radiologist 2	35	37
asc	ANN pipeline	Radiologist 2	35	37
asc	Inter-rater	Both	36	37
asc	Inter-rater	Both	34	37
asc	Inter-rater	Both	37	37
asc	Inter-rater	Both	38	37
asc	Inter-rater	Both	35	37
asc	Inter-rater	Both	33	37
asc	Inter-rater	Both	37	37
asc	ANN pipeline	Radiologist 2	35	37
asc	Inter-rater	Both	36	37
asc	ANN pipeline	Radiologist	37	37
asc	ANN pipeline	Radiologist	37	37
asc	ANN pipeline	Radiologist	39	37
asc	ANN pipeline	Radiologist 2	37	37
asc	ANN pipeline	Radiologist 2	24	37
asc	ANN pipeline	Radiologist 2	36	37
asc	Inter-rater	Both	37	37
asc	Inter-rater	Both	26	37
asc	Inter-rater	Both	35	37
asc	ANN pipeline	Radiologist	35	36
asc	ANN pipeline	Radiologist	35	36
asc	ANN pipeline	Radiologist	34	36
asc	ANN pipeline	Radiologist	36	36
asc	ANN pipeline	Radiologist	31	36
asc	ANN pipeline	Radiologist	36	36
asc	ANN pipeline	Radiologist	37	36
asc	ANN pipeline	Radiologist	36	36
asc	ANN pipeline	Radiologist	39	36
asc	ANN pipeline	Radiologist	37	36
asc	ANN pipeline	Radiologist	34	36
asc	ANN pipeline	Radiologist	34	36
asc	ANN pipeline	Radiologist 2	35	36
asc	ANN pipeline	Radiologist 2	38	36
asc	ANN pipeline	Radiologist 2	37	36
asc	ANN pipeline	Radiologist 2	36	36
asc	ANN pipeline	Radiologist 2	36	36
asc	ANN pipeline	Radiologist 2	35	36
asc	ANN pipeline	Radiologist 2	29	36
asc	ANN pipeline	Radiologist 2	36	36
asc	ANN pipeline	Radiologist 2	35	36
asc	ANN pipeline	Radiologist 2	36	36
asc	ANN pipeline	Radiologist 2	34	36
asc	ANN pipeline	Radiologist 2	34	36
asc	Inter-rater	Both	36	36
asc	Inter-rater	Both	38	36
asc	Inter-rater	Both	37	36
asc	Inter-rater	Both	33	36
asc	Inter-rater	Both	34	36
asc	Inter-rater	Both	35	36
asc	Inter-rater	Both	30	36
asc	Inter-rater	Both	36	36
asc	Inter-rater	Both	39	36
asc	Inter-rater	Both	36	36
asc	Inter-rater	Both	34	36
asc	Inter-rater	Both	38	36
asc	ANN pipeline	Radiologist	35	36
asc	ANN pipeline	Radiologist 2	34	36
asc	Inter-rater	Both	34	36
asc	ANN pipeline	Radiologist 2	35	36
asc	ANN pipeline	Radiologist 2	35	36
asc	Inter-rater	Both	35	36
asc	Inter-rater	Both	35	36
asc	ANN pipeline	Radiologist	35	35
asc	ANN pipeline	Radiologist	35	35
asc	ANN pipeline	Radiologist	31	35
asc	ANN pipeline	Radiologist	35	35
asc	ANN pipeline	Radiologist	36	35
asc	ANN pipeline	Radiologist 2	35	35
asc	ANN pipeline	Radiologist 2	36	35
asc	ANN pipeline	Radiologist 2	31	35
asc	ANN pipeline	Radiologist 2	36	35
asc	ANN pipeline	Radiologist 2	30	35
asc	ANN pipeline	Radiologist 2	33	35
asc	ANN pipeline	Radiologist 2	34	35
asc	ANN pipeline	Radiologist 2	31	35
asc	ANN pipeline	Radiologist 2	32	35
asc	ANN pipeline	Radiologist 2	35	35
asc	ANN pipeline	Radiologist 2	31	35
asc	ANN pipeline	Radiologist 2	34	35
asc	ANN pipeline	Radiologist 2	35	35
asc	ANN pipeline	Radiologist 2	34	35
asc	ANN pipeline	Radiologist 2	28	35
asc	ANN pipeline	Radiologist 2	34	35
asc	ANN pipeline	Radiologist 2	28	35
asc	Inter-rater	Both	35	35
asc	Inter-rater	Both	36	35
asc	Inter-rater	Both	33	35
asc	Inter-rater	Both	33	35
asc	Inter-rater	Both	30	35
asc	Inter-rater	Both	34	35
asc	Inter-rater	Both	33	35
asc	Inter-rater	Both	28	35
asc	Inter-rater	Both	29	35
asc	Inter-rater	Both	34	35
asc	Inter-rater	Both	32	35
asc	Inter-rater	Both	32	35
asc	Inter-rater	Both	37	35
asc	Inter-rater	Both	34	35
asc	Inter-rater	Both	28	35
asc	Inter-rater	Both	36	35
asc	Inter-rater	Both	31	35
asc	ANN pipeline	Radiologist	35	35
asc	ANN pipeline	Radiologist	33	35
asc	ANN pipeline	Radiologist	35	35
asc	ANN pipeline	Radiologist	35	35
asc	ANN pipeline	Radiologist	36	35
asc	ANN pipeline	Radiologist	38	35
asc	ANN pipeline	Radiologist	36	35
asc	ANN pipeline	Radiologist 2	34	35
asc	ANN pipeline	Radiologist 2	37	35
asc	Inter-rater	Both	32	35
asc	Inter-rater	Both	34	35
asc	ANN pipeline	Radiologist	34	34
asc	ANN pipeline	Radiologist	32	34
asc	ANN pipeline	Radiologist	33	34
asc	ANN pipeline	Radiologist	33	34
asc	ANN pipeline	Radiologist	37	34
asc	ANN pipeline	Radiologist	33	34
asc	ANN pipeline	Radiologist	33	34
asc	ANN pipeline	Radiologist	35	34
asc	ANN pipeline	Radiologist	35	34
asc	ANN pipeline	Radiologist	36	34
asc	ANN pipeline	Radiologist	33	34
asc	ANN pipeline	Radiologist	33	34
asc	ANN pipeline	Radiologist	34	34
asc	ANN pipeline	Radiologist	34	34
asc	ANN pipeline	Radiologist	32	34
asc	ANN pipeline	Radiologist 2	34	34
asc	ANN pipeline	Radiologist 2	32	34
asc	ANN pipeline	Radiologist 2	33	34
asc	ANN pipeline	Radiologist 2	32	34
asc	ANN pipeline	Radiologist 2	33	34
asc	ANN pipeline	Radiologist 2	35	34
asc	ANN pipeline	Radiologist 2	32	34
asc	ANN pipeline	Radiologist 2	33	34
asc	ANN pipeline	Radiologist 2	33	34
asc	Inter-rater	Both	33	34
asc	Inter-rater	Both	31	34
asc	Inter-rater	Both	32	34
asc	Inter-rater	Both	31	34
asc	Inter-rater	Both	34	34
asc	Inter-rater	Both	34	34
asc	Inter-rater	Both	33	34
asc	Inter-rater	Both	31	34
asc	Inter-rater	Both	32	34
asc	ANN pipeline	Radiologist	34	34
asc	ANN pipeline	Radiologist 2	35	34
asc	ANN pipeline	Radiologist 2	32	34
asc	Inter-rater	Both	33	34
asc	Inter-rater	Both	33	34
asc	ANN pipeline	Radiologist	37	34
asc	ANN pipeline	Radiologist	32	33
asc	ANN pipeline	Radiologist	32	33
asc	ANN pipeline	Radiologist	33	33
asc	ANN pipeline	Radiologist	36	33
asc	ANN pipeline	Radiologist	27	33
asc	ANN pipeline	Radiologist	34	33
asc	ANN pipeline	Radiologist	32	33
asc	ANN pipeline	Radiologist	31	33
asc	ANN pipeline	Radiologist	36	33
asc	ANN pipeline	Radiologist	33	33
asc	ANN pipeline	Radiologist	34	33
asc	ANN pipeline	Radiologist	34	33
asc	ANN pipeline	Radiologist	29	33
asc	ANN pipeline	Radiologist	33	33
asc	ANN pipeline	Radiologist	32	33
asc	ANN pipeline	Radiologist	36	33
asc	ANN pipeline	Radiologist	32	33
asc	ANN pipeline	Radiologist	35	33
asc	ANN pipeline	Radiologist	32	33
asc	ANN pipeline	Radiologist	32	33
asc	ANN pipeline	Radiologist 2	31	33
asc	ANN pipeline	Radiologist 2	32	33
asc	ANN pipeline	Radiologist 2	33	33
asc	ANN pipeline	Radiologist 2	34	33
asc	ANN pipeline	Radiologist 2	33	33
asc	ANN pipeline	Radiologist 2	35	33
asc	ANN pipeline	Radiologist 2	32	33
asc	ANN pipeline	Radiologist 2	33	33
asc	ANN pipeline	Radiologist 2	33	33
asc	ANN pipeline	Radiologist 2	33	33
asc	ANN pipeline	Radiologist 2	33	33
asc	ANN pipeline	Radiologist 2	31	33
asc	ANN pipeline	Radiologist 2	26	33
asc	ANN pipeline	Radiologist 2	33	33
asc	ANN pipeline	Radiologist 2	30	33
asc	ANN pipeline	Radiologist 2	33	33
asc	ANN pipeline	Radiologist 2	32	33
asc	ANN pipeline	Radiologist 2	31	33
asc	ANN pipeline	Radiologist 2	32	33
asc	ANN pipeline	Radiologist 2	33	33
asc	ANN pipeline	Radiologist 2	31	33
asc	ANN pipeline	Radiologist 2	32	33
asc	ANN pipeline	Radiologist 2	27	33
asc	ANN pipeline	Radiologist 2	33	33
asc	ANN pipeline	Radiologist 2	32	33
asc	ANN pipeline	Radiologist 2	30	33
asc	ANN pipeline	Radiologist 2	30	33
asc	ANN pipeline	Radiologist 2	34	33
asc	Inter-rater	Both	28	33
asc	Inter-rater	Both	33	33
asc	Inter-rater	Both	32	33
asc	Inter-rater	Both	34	33
asc	Inter-rater	Both	32	33
asc	Inter-rater	Both	35	33
asc	Inter-rater	Both	33	33
asc	Inter-rater	Both	33	33
asc	Inter-rater	Both	34	33
asc	Inter-rater	Both	32	33
asc	Inter-rater	Both	32	33
asc	Inter-rater	Both	35	33
asc	Inter-rater	Both	28	33
asc	Inter-rater	Both	33	33
asc	Inter-rater	Both	27	33
asc	Inter-rater	Both	33	33
asc	Inter-rater	Both	31	33
asc	Inter-rater	Both	29	33
asc	Inter-rater	Both	31	33
asc	Inter-rater	Both	34	33
asc	Inter-rater	Both	36	33
asc	Inter-rater	Both	34	33
asc	Inter-rater	Both	31	33
asc	Inter-rater	Both	32	33
asc	Inter-rater	Both	31	33
asc	Inter-rater	Both	31	33
asc	Inter-rater	Both	28	33
asc	Inter-rater	Both	29	33
asc	ANN pipeline	Radiologist	33	33
asc	ANN pipeline	Radiologist	33	33
asc	ANN pipeline	Radiologist	35	33
asc	ANN pipeline	Radiologist	32	33
asc	ANN pipeline	Radiologist 2	34	33
asc	ANN pipeline	Radiologist 2	29	33
asc	ANN pipeline	Radiologist 2	33	33
asc	ANN pipeline	Radiologist 2	35	33
asc	ANN pipeline	Radiologist 2	33	33
asc	ANN pipeline	Radiologist 2	33	33
asc	ANN pipeline	Radiologist 2	31	33
asc	Inter-rater	Both	30	33
asc	Inter-rater	Both	31	33
asc	Inter-rater	Both	33	33
asc	Inter-rater	Both	35	33
asc	Inter-rater	Both	30	33
asc	Inter-rater	Both	35	33
asc	Inter-rater	Both	32	33
asc	ANN pipeline	Radiologist	31	33
asc	ANN pipeline	Radiologist	33	33
asc	ANN pipeline	Radiologist	34	33
asc	ANN pipeline	Radiologist 2	32	33
asc	ANN pipeline	Radiologist 2	33	33
asc	ANN pipeline	Radiologist 2	33	33
asc	ANN pipeline	Radiologist 2	34	33
asc	ANN pipeline	Radiologist 2	31	33
asc	ANN pipeline	Radiologist 2	28	33
asc	ANN pipeline	Radiologist 2	24	33
asc	ANN pipeline	Radiologist 2	31	33
asc	ANN pipeline	Radiologist 2	31	33
asc	Inter-rater	Both	30	33
asc	Inter-rater	Both	32	33
asc	Inter-rater	Both	33	33
asc	Inter-rater	Both	33	33
asc	Inter-rater	Both	30	33
asc	Inter-rater	Both	28	33
asc	Inter-rater	Both	26	33
asc	Inter-rater	Both	32	33
asc	Inter-rater	Both	31	33
asc	ANN pipeline	Radiologist	31	32
asc	ANN pipeline	Radiologist	34	32
asc	ANN pipeline	Radiologist	32	32
asc	ANN pipeline	Radiologist	33	32
asc	ANN pipeline	Radiologist	33	32
asc	ANN pipeline	Radiologist	31	32
asc	ANN pipeline	Radiologist	33	32
asc	ANN pipeline	Radiologist	33	32
asc	ANN pipeline	Radiologist	33	32
asc	ANN pipeline	Radiologist	31	32
asc	ANN pipeline	Radiologist	35	32
asc	ANN pipeline	Radiologist	31	32
asc	ANN pipeline	Radiologist	29	32
asc	ANN pipeline	Radiologist	34	32
asc	ANN pipeline	Radiologist	30	32
asc	ANN pipeline	Radiologist	28	32
asc	ANN pipeline	Radiologist	31	32
asc	ANN pipeline	Radiologist	30	32
asc	ANN pipeline	Radiologist	29	32
asc	ANN pipeline	Radiologist	28	32
asc	ANN pipeline	Radiologist	30	32
asc	ANN pipeline	Radiologist	29	32
asc	ANN pipeline	Radiologist	33	32
asc	ANN pipeline	Radiologist	33	32
asc	ANN pipeline	Radiologist	31	32
asc	ANN pipeline	Radiologist	35	32
asc	ANN pipeline	Radiologist 2	34	32
asc	ANN pipeline	Radiologist 2	29	32
asc	ANN pipeline	Radiologist 2	31	32
asc	ANN pipeline	Radiologist 2	31	32
asc	ANN pipeline	Radiologist 2	31	32
asc	ANN pipeline	Radiologist 2	30	32
asc	ANN pipeline	Radiologist 2	34	32
asc	ANN pipeline	Radiologist 2	29	32
asc	ANN pipeline	Radiologist 2	32	32
asc	ANN pipeline	Radiologist 2	29	32
asc	ANN pipeline	Radiologist 2	32	32
asc	ANN pipeline	Radiologist 2	29	32
asc	ANN pipeline	Radiologist 2	33	32
asc	ANN pipeline	Radiologist 2	33	32
asc	ANN pipeline	Radiologist 2	28	32
asc	ANN pipeline	Radiologist 2	32	32
asc	ANN pipeline	Radiologist 2	31	32
asc	ANN pipeline	Radiologist 2	33	32
asc	ANN pipeline	Radiologist 2	32	32
asc	ANN pipeline	Radiologist 2	29	32
asc	ANN pipeline	Radiologist 2	30	32
asc	ANN pipeline	Radiologist 2	29	32
asc	ANN pipeline	Radiologist 2	31	32
asc	ANN pipeline	Radiologist 2	31	32
asc	ANN pipeline	Radiologist 2	34	32
asc	ANN pipeline	Radiologist 2	27	32
asc	ANN pipeline	Radiologist 2	29	32
asc	ANN pipeline	Radiologist 2	30	32
asc	ANN pipeline	Radiologist 2	31	32
asc	ANN pipeline	Radiologist 2	31	32
asc	ANN pipeline	Radiologist 2	32	32
asc	ANN pipeline	Radiologist 2	33	32
asc	ANN pipeline	Radiologist 2	35	32
asc	Inter-rater	Both	31	32
asc	Inter-rater	Both	30	32
asc	Inter-rater	Both	31	32
asc	Inter-rater	Both	31	32
asc	Inter-rater	Both	29	32
asc	Inter-rater	Both	31	32
asc	Inter-rater	Both	33	32
asc	Inter-rater	Both	33	32
asc	Inter-rater	Both	33	32
asc	Inter-rater	Both	29	32
asc	Inter-rater	Both	29	32
asc	Inter-rater	Both	26	32
asc	Inter-rater	Both	31	32
asc	Inter-rater	Both	31	32
asc	Inter-rater	Both	26	32
asc	Inter-rater	Both	30	32
asc	Inter-rater	Both	32	32
asc	Inter-rater	Both	34	32
asc	Inter-rater	Both	31	32
asc	Inter-rater	Both	31	32
asc	Inter-rater	Both	32	32
asc	Inter-rater	Both	32	32
asc	Inter-rater	Both	31	32
asc	Inter-rater	Both	27	32
asc	Inter-rater	Both	36	32
asc	Inter-rater	Both	24	32
asc	Inter-rater	Both	28	32
asc	Inter-rater	Both	26	32
asc	Inter-rater	Both	31	32
asc	Inter-rater	Both	31	32
asc	Inter-rater	Both	33	32
asc	Inter-rater	Both	31	32
asc	Inter-rater	Both	32	32
asc	ANN pipeline	Radiologist	32	32
asc	ANN pipeline	Radiologist	32	32
asc	ANN pipeline	Radiologist	32	32
asc	ANN pipeline	Radiologist	29	32
asc	ANN pipeline	Radiologist	32	32
asc	ANN pipeline	Radiologist	31	32
asc	ANN pipeline	Radiologist	31	32
asc	ANN pipeline	Radiologist	33	32
asc	ANN pipeline	Radiologist 2	32	32
asc	ANN pipeline	Radiologist 2	30	32
asc	ANN pipeline	Radiologist 2	29	32
asc	ANN pipeline	Radiologist 2	33	32
asc	ANN pipeline	Radiologist 2	34	32
asc	ANN pipeline	Radiologist 2	33	32
asc	Inter-rater	Both	32	32
asc	Inter-rater	Both	28	32
asc	Inter-rater	Both	28	32
asc	Inter-rater	Both	33	32
asc	Inter-rater	Both	31	32
asc	Inter-rater	Both	32	32
asc	ANN pipeline	Radiologist	30	32
asc	ANN pipeline	Radiologist	34	32
asc	ANN pipeline	Radiologist	33	32
asc	ANN pipeline	Radiologist	33	32
asc	ANN pipeline	Radiologist	33	32
asc	ANN pipeline	Radiologist	31	32
asc	ANN pipeline	Radiologist	32	32
asc	ANN pipeline	Radiologist	34	32
asc	ANN pipeline	Radiologist 2	28	32
asc	ANN pipeline	Radiologist 2	30	32
asc	ANN pipeline	Radiologist 2	30	32
asc	ANN pipeline	Radiologist 2	31	32
asc	ANN pipeline	Radiologist 2	29	32
asc	ANN pipeline	Radiologist 2	33	32
asc	ANN pipeline	Radiologist 2	29	32
asc	ANN pipeline	Radiologist 2	33	32
asc	ANN pipeline	Radiologist 2	30	32
asc	ANN pipeline	Radiologist 2	31	32
asc	ANN pipeline	Radiologist 2	32	32
asc	ANN pipeline	Radiologist 2	29	32
asc	Inter-rater	Both	30	32
asc	Inter-rater	Both	30	32
asc	Inter-rater	Both	32	32
asc	Inter-rater	Both	28	32
asc	Inter-rater	Both	27	32
asc	Inter-rater	Both	32	32
asc	Inter-rater	Both	29	32
asc	Inter-rater	Both	32	32
asc	Inter-rater	Both	28	32
asc	Inter-rater	Both	31	32
asc	Inter-rater	Both	32	32
asc	Inter-rater	Both	29	32
asc	ANN pipeline	Radiologist	33	31
asc	ANN pipeline	Radiologist	34	31
asc	ANN pipeline	Radiologist	30	31
asc	ANN pipeline	Radiologist	30	31
asc	ANN pipeline	Radiologist	31	31
asc	ANN pipeline	Radiologist	31	31
asc	ANN pipeline	Radiologist	31	31
asc	ANN pipeline	Radiologist	31	31
asc	ANN pipeline	Radiologist	32	31
asc	ANN pipeline	Radiologist	32	31
asc	ANN pipeline	Radiologist	32	31
asc	ANN pipeline	Radiologist	32	31
asc	ANN pipeline	Radiologist	30	31
asc	ANN pipeline	Radiologist	32	31
asc	ANN pipeline	Radiologist	32	31
asc	ANN pipeline	Radiologist	32	31
asc	ANN pipeline	Radiologist	30	31
asc	ANN pipeline	Radiologist	32	31
asc	ANN pipeline	Radiologist	33	31
asc	ANN pipeline	Radiologist	32	31
asc	ANN pipeline	Radiologist	31	31
asc	ANN pipeline	Radiologist	33	31
asc	ANN pipeline	Radiologist	30	31
asc	ANN pipeline	Radiologist	30	31
asc	ANN pipeline	Radiologist	32	31
asc	ANN pipeline	Radiologist	29	31
asc	ANN pipeline	Radiologist	30	31
asc	ANN pipeline	Radiologist	33	31
asc	ANN pipeline	Radiologist	27	31
asc	ANN pipeline	Radiologist	32	31
asc	ANN pipeline	Radiologist	30	31
asc	ANN pipeline	Radiologist	31	31
asc	ANN pipeline	Radiologist	30	31
asc	ANN pipeline	Radiologist	32	31
asc	ANN pipeline	Radiologist	33	31
asc	ANN pipeline	Radiologist	31	31
asc	ANN pipeline	Radiologist	31	31
asc	ANN pipeline	Radiologist	28	31
asc	ANN pipeline	Radiologist	31	31
asc	ANN pipeline	Radiologist	33	31
asc	ANN pipeline	Radiologist 2	31	31
asc	ANN pipeline	Radiologist 2	31	31
asc	ANN pipeline	Radiologist 2	32	31
asc	ANN pipeline	Radiologist 2	32	31
asc	ANN pipeline	Radiologist 2	32	31
asc	ANN pipeline	Radiologist 2	30	31
asc	ANN pipeline	Radiologist 2	32	31
asc	ANN pipeline	Radiologist 2	32	31
asc	ANN pipeline	Radiologist 2	30	31
asc	ANN pipeline	Radiologist 2	31	31
asc	ANN pipeline	Radiologist 2	28	31
asc	ANN pipeline	Radiologist 2	31	31
asc	ANN pipeline	Radiologist 2	30	31
asc	ANN pipeline	Radiologist 2	30	31
asc	ANN pipeline	Radiologist 2	29	31
asc	ANN pipeline	Radiologist 2	30	31
asc	ANN pipeline	Radiologist 2	30	31
asc	ANN pipeline	Radiologist 2	33	31
asc	ANN pipeline	Radiologist 2	31	31
asc	ANN pipeline	Radiologist 2	31	31
asc	ANN pipeline	Radiologist 2	30	31
asc	ANN pipeline	Radiologist 2	32	31
asc	ANN pipeline	Radiologist 2	30	31
asc	ANN pipeline	Radiologist 2	31	31
asc	ANN pipeline	Radiologist 2	30	31
asc	ANN pipeline	Radiologist 2	30	31
asc	Inter-rater	Both	32	31
asc	Inter-rater	Both	28	31
asc	Inter-rater	Both	31	31
asc	Inter-rater	Both	29	31
asc	Inter-rater	Both	31	31
asc	Inter-rater	Both	28	31
asc	Inter-rater	Both	29	31
asc	Inter-rater	Both	31	31
asc	Inter-rater	Both	31	31
asc	Inter-rater	Both	31	31
asc	Inter-rater	Both	32	31
asc	Inter-rater	Both	32	31
asc	Inter-rater	Both	31	31
asc	Inter-rater	Both	31	31
asc	Inter-rater	Both	27	31
asc	Inter-rater	Both	28	31
asc	Inter-rater	Both	30	31
asc	Inter-rater	Both	31	31
asc	Inter-rater	Both	31	31
asc	Inter-rater	Both	29	31
asc	Inter-rater	Both	30	31
asc	Inter-rater	Both	33	31
asc	Inter-rater	Both	29	31
asc	Inter-rater	Both	32	31
asc	Inter-rater	Both	29	31
asc	Inter-rater	Both	28	31
asc	ANN pipeline	Radiologist	29	31
asc	ANN pipeline	Radiologist	31	31
asc	ANN pipeline	Radiologist	34	31
asc	ANN pipeline	Radiologist	32	31
asc	ANN pipeline	Radiologist 2	26	31
asc	ANN pipeline	Radiologist 2	28	31
asc	ANN pipeline	Radiologist 2	29	31
asc	ANN pipeline	Radiologist 2	31	31
asc	ANN pipeline	Radiologist 2	32	31
asc	ANN pipeline	Radiologist 2	30	31
asc	ANN pipeline	Radiologist 2	33	31
asc	ANN pipeline	Radiologist 2	31	31
asc	ANN pipeline	Radiologist 2	32	31
asc	Inter-rater	Both	24	31
asc	Inter-rater	Both	28	31
asc	Inter-rater	Both	29	31
asc	Inter-rater	Both	31	31
asc	Inter-rater	Both	32	31
asc	Inter-rater	Both	29	31
asc	Inter-rater	Both	29	31
asc	Inter-rater	Both	32	31
asc	Inter-rater	Both	31	31
asc	ANN pipeline	Radiologist	31	31
asc	ANN pipeline	Radiologist	32	31
asc	ANN pipeline	Radiologist	30	31
asc	ANN pipeline	Radiologist	31	31
asc	ANN pipeline	Radiologist	31	31
asc	ANN pipeline	Radiologist 2	31	31
asc	ANN pipeline	Radiologist 2	29	31
asc	ANN pipeline	Radiologist 2	30	31
asc	ANN pipeline	Radiologist 2	30	31
asc	ANN pipeline	Radiologist 2	28	31
asc	ANN pipeline	Radiologist 2	32	31
asc	ANN pipeline	Radiologist 2	29	31
asc	ANN pipeline	Radiologist 2	30	31
asc	ANN pipeline	Radiologist 2	30	31
asc	ANN pipeline	Radiologist 2	34	31
asc	Inter-rater	Both	31	31
asc	Inter-rater	Both	29	31
asc	Inter-rater	Both	30	31
asc	Inter-rater	Both	31	31
asc	Inter-rater	Both	27	31
asc	Inter-rater	Both	28	31
asc	Inter-rater	Both	28	31
asc	Inter-rater	Both	30	31
asc	Inter-rater	Both	28	31
asc	Inter-rater	Both	32	31
asc	ANN pipeline	Radiologist	20	30
asc	ANN pipeline	Radiologist	28	30
asc	ANN pipeline	Radiologist	31	30
asc	ANN pipeline	Radiologist	29	30
asc	ANN pipeline	Radiologist	30	30
asc	ANN pipeline	Radiologist	31	30
asc	ANN pipeline	Radiologist	28	30
asc	ANN pipeline	Radiologist	30	30
asc	ANN pipeline	Radiologist	32	30
asc	ANN pipeline	Radiologist	29	30
asc	ANN pipeline	Radiologist	30	30
asc	ANN pipeline	Radiologist	29	30
asc	ANN pipeline	Radiologist	30	30
asc	ANN pipeline	Radiologist	30	30
asc	ANN pipeline	Radiologist	30	30
asc	ANN pipeline	Radiologist	32	30
asc	ANN pipeline	Radiologist	28	30
asc	ANN pipeline	Radiologist	32	30
asc	ANN pipeline	Radiologist	31	30
asc	ANN pipeline	Radiologist	30	30
asc	ANN pipeline	Radiologist	30	30
asc	ANN pipeline	Radiologist 2	28	30
asc	ANN pipeline	Radiologist 2	31	30
asc	ANN pipeline	Radiologist 2	32	30
asc	ANN pipeline	Radiologist 2	30	30
asc	ANN pipeline	Radiologist 2	32	30
asc	ANN pipeline	Radiologist 2	34	30
asc	ANN pipeline	Radiologist 2	33	30
asc	ANN pipeline	Radiologist 2	30	30
asc	ANN pipeline	Radiologist 2	30	30
asc	ANN pipeline	Radiologist 2	30	30
asc	ANN pipeline	Radiologist 2	33	30
asc	ANN pipeline	Radiologist 2	32	30
asc	ANN pipeline	Radiologist 2	31	30
asc	ANN pipeline	Radiologist 2	29	30
asc	ANN pipeline	Radiologist 2	29	30
asc	ANN pipeline	Radiologist 2	32	30
asc	ANN pipeline	Radiologist 2	30	30
asc	ANN pipeline	Radiologist 2	32	30
asc	ANN pipeline	Radiologist 2	30	30
asc	ANN pipeline	Radiologist 2	29	30
asc	ANN pipeline	Radiologist 2	30	30
asc	ANN pipeline	Radiologist 2	31	30
asc	ANN pipeline	Radiologist 2	28	30
asc	ANN pipeline	Radiologist 2	30	30
asc	ANN pipeline	Radiologist 2	30	30
asc	ANN pipeline	Radiologist 2	29	30
asc	ANN pipeline	Radiologist 2	30	30
asc	ANN pipeline	Radiologist 2	30	30
asc	ANN pipeline	Radiologist 2	30	30
asc	ANN pipeline	Radiologist 2	29	30
asc	ANN pipeline	Radiologist 2	28	30
asc	ANN pipeline	Radiologist 2	29	30
asc	ANN pipeline	Radiologist 2	28	30
asc	ANN pipeline	Radiologist 2	30	30
asc	ANN pipeline	Radiologist 2	28	30
asc	ANN pipeline	Radiologist 2	27	30
asc	ANN pipeline	Radiologist 2	29	30
asc	ANN pipeline	Radiologist 2	32	30
asc	ANN pipeline	Radiologist 2	32	30
asc	ANN pipeline	Radiologist 2	32	30
asc	ANN pipeline	Radiologist 2	31	30
asc	ANN pipeline	Radiologist 2	30	30
asc	ANN pipeline	Radiologist 2	31	30
asc	ANN pipeline	Radiologist 2	30	30
asc	ANN pipeline	Radiologist 2	30	30
asc	Inter-rater	Both	29	30
asc	Inter-rater	Both	32	30
asc	Inter-rater	Both	32	30
asc	Inter-rater	Both	28	30
asc	Inter-rater	Both	34	30
asc	Inter-rater	Both	36	30
asc	Inter-rater	Both	31	30
asc	Inter-rater	Both	31	30
asc	Inter-rater	Both	31	30
asc	Inter-rater	Both	28	30
asc	Inter-rater	Both	34	30
asc	Inter-rater	Both	33	30
asc	Inter-rater	Both	29	30
asc	Inter-rater	Both	29	30
asc	Inter-rater	Both	28	30
asc	Inter-rater	Both	31	30
asc	Inter-rater	Both	29	30
asc	Inter-rater	Both	31	30
asc	Inter-rater	Both	28	30
asc	Inter-rater	Both	28	30
asc	Inter-rater	Both	30	30
asc	Inter-rater	Both	27	30
asc	Inter-rater	Both	29	30
asc	Inter-rater	Both	29	30
asc	Inter-rater	Both	29	30
asc	Inter-rater	Both	32	30
asc	Inter-rater	Both	32	30
asc	Inter-rater	Both	30	30
asc	Inter-rater	Both	31	30
asc	Inter-rater	Both	32	30
asc	Inter-rater	Both	32	30
asc	Inter-rater	Both	25	30
asc	Inter-rater	Both	24	30
asc	Inter-rater	Both	30	30
asc	Inter-rater	Both	27	30
asc	Inter-rater	Both	26	30
asc	Inter-rater	Both	29	30
asc	Inter-rater	Both	30	30
asc	Inter-rater	Both	30	30
asc	Inter-rater	Both	31	30
asc	Inter-rater	Both	30	30
asc	Inter-rater	Both	30	30
asc	Inter-rater	Both	28	30
asc	Inter-rater	Both	28	30
asc	Inter-rater	Both	28	30
asc	ANN pipeline	Radiologist	30	30
asc	ANN pipeline	Radiologist	34	30
asc	ANN pipeline	Radiologist	31	30
asc	ANN pipeline	Radiologist	23	30
asc	ANN pipeline	Radiologist	33	30
asc	ANN pipeline	Radiologist	25	30
asc	ANN pipeline	Radiologist	33	30
asc	ANN pipeline	Radiologist 2	30	30
asc	ANN pipeline	Radiologist 2	29	30
asc	ANN pipeline	Radiologist 2	31	30
asc	ANN pipeline	Radiologist 2	32	30
asc	ANN pipeline	Radiologist 2	32	30
asc	ANN pipeline	Radiologist 2	31	30
asc	ANN pipeline	Radiologist 2	29	30
asc	ANN pipeline	Radiologist 2	31	30
asc	ANN pipeline	Radiologist 2	30	30
asc	ANN pipeline	Radiologist 2	29	30
asc	ANN pipeline	Radiologist 2	33	30
asc	Inter-rater	Both	30	30
asc	Inter-rater	Both	29	30
asc	Inter-rater	Both	30	30
asc	Inter-rater	Both	32	30
asc	Inter-rater	Both	32	30
asc	Inter-rater	Both	29	30
asc	Inter-rater	Both	32	30
asc	Inter-rater	Both	29	30
asc	Inter-rater	Both	29	30
asc	Inter-rater	Both	28	30
asc	Inter-rater	Both	30	30
asc	ANN pipeline	Radiologist	32	30
asc	ANN pipeline	Radiologist	28	30
asc	ANN pipeline	Radiologist	30	30
asc	ANN pipeline	Radiologist	30	30
asc	ANN pipeline	Radiologist	30	30
asc	ANN pipeline	Radiologist	31	30
asc	ANN pipeline	Radiologist	31	30
asc	ANN pipeline	Radiologist	33	30
asc	ANN pipeline	Radiologist	30	30
asc	ANN pipeline	Radiologist	30	30
asc	ANN pipeline	Radiologist 2	28	30
asc	ANN pipeline	Radiologist 2	30	30
asc	ANN pipeline	Radiologist 2	30	30
asc	ANN pipeline	Radiologist 2	32	30
asc	ANN pipeline	Radiologist 2	28	30
asc	ANN pipeline	Radiologist 2	29	30
asc	ANN pipeline	Radiologist 2	31	30
asc	ANN pipeline	Radiologist 2	29	30
asc	ANN pipeline	Radiologist 2	31	30
asc	ANN pipeline	Radiologist 2	28	30
asc	ANN pipeline	Radiologist 2	28	30
asc	ANN pipeline	Radiologist 2	29	30
asc	Inter-rater	Both	29	30
asc	Inter-rater	Both	-1	30
asc	Inter-rater	Both	30	30
asc	Inter-rater	Both	31	30
asc	Inter-rater	Both	28	30
asc	Inter-rater	Both	29	30
asc	Inter-rater	Both	30	30
asc	Inter-rater	Both	28	30
asc	Inter-rater	Both	29	30
asc	Inter-rater	Both	28	30
asc	Inter-rater	Both	27	30
asc	Inter-rater	Both	29	30
dsc	ANN pipeline	Radiologist	26	30
dsc	ANN pipeline	Radiologist 2	21	30
dsc	Inter-rater	Both	21	30
asc	ANN pipeline	Radiologist	28	29
asc	ANN pipeline	Radiologist	32	29
asc	ANN pipeline	Radiologist	30	29
asc	ANN pipeline	Radiologist	30	29
asc	ANN pipeline	Radiologist	31	29
asc	ANN pipeline	Radiologist	27	29
asc	ANN pipeline	Radiologist	32	29
asc	ANN pipeline	Radiologist	27	29
asc	ANN pipeline	Radiologist	29	29
asc	ANN pipeline	Radiologist	31	29
asc	ANN pipeline	Radiologist	33	29
asc	ANN pipeline	Radiologist	32	29
asc	ANN pipeline	Radiologist	31	29
asc	ANN pipeline	Radiologist	31	29
asc	ANN pipeline	Radiologist	32	29
asc	ANN pipeline	Radiologist	29	29
asc	ANN pipeline	Radiologist	29	29
asc	ANN pipeline	Radiologist	32	29
asc	ANN pipeline	Radiologist	30	29
asc	ANN pipeline	Radiologist	31	29
asc	ANN pipeline	Radiologist	27	29
asc	ANN pipeline	Radiologist	28	29
asc	ANN pipeline	Radiologist	29	29
asc	ANN pipeline	Radiologist	30	29
asc	ANN pipeline	Radiologist	30	29
asc	ANN pipeline	Radiologist	28	29
asc	ANN pipeline	Radiologist	27	29
asc	ANN pipeline	Radiologist	29	29
asc	ANN pipeline	Radiologist	29	29
asc	ANN pipeline	Radiologist	30	29
asc	ANN pipeline	Radiologist	31	29
asc	ANN pipeline	Radiologist	34	29
asc	ANN pipeline	Radiologist	30	29
asc	ANN pipeline	Radiologist	29	29
asc	ANN pipeline	Radiologist	26	29
asc	ANN pipeline	Radiologist	28	29
asc	ANN pipeline	Radiologist	30	29
asc	ANN pipeline	Radiologist	30	29
asc	ANN pipeline	Radiologist 2	34	29
asc	ANN pipeline	Radiologist 2	32	29
asc	ANN pipeline	Radiologist 2	28	29
asc	ANN pipeline	Radiologist 2	36	29
asc	ANN pipeline	Radiologist 2	27	29
asc	ANN pipeline	Radiologist 2	31	29
asc	ANN pipeline	Radiologist 2	28	29
asc	ANN pipeline	Radiologist 2	31	29
asc	ANN pipeline	Radiologist 2	29	29
asc	ANN pipeline	Radiologist 2	27	29
asc	ANN pipeline	Radiologist 2	28	29
asc	ANN pipeline	Radiologist 2	26	29
asc	ANN pipeline	Radiologist 2	33	29
asc	ANN pipeline	Radiologist 2	28	29
asc	ANN pipeline	Radiologist 2	31	29
asc	ANN pipeline	Radiologist 2	28	29
asc	ANN pipeline	Radiologist 2	31	29
asc	ANN pipeline	Radiologist 2	31	29
asc	ANN pipeline	Radiologist 2	30	29
asc	ANN pipeline	Radiologist 2	30	29
asc	ANN pipeline	Radiologist 2	30	29
asc	ANN pipeline	Radiologist 2	30	29
asc	ANN pipeline	Radiologist 2	29	29
asc	ANN pipeline	Radiologist 2	28	29
asc	ANN pipeline	Radiologist 2	29	29
asc	ANN pipeline	Radiologist 2	25	29
asc	ANN pipeline	Radiologist 2	30	29
asc	ANN pipeline	Radiologist 2	30	29
asc	ANN pipeline	Radiologist 2	29	29
asc	ANN pipeline	Radiologist 2	28	29
asc	ANN pipeline	Radiologist 2	30	29
asc	ANN pipeline	Radiologist 2	31	29
asc	ANN pipeline	Radiologist 2	29	29
asc	ANN pipeline	Radiologist 2	30	29
asc	ANN pipeline	Radiologist 2	29	29
asc	ANN pipeline	Radiologist 2	29	29
asc	ANN pipeline	Radiologist 2	28	29
asc	ANN pipeline	Radiologist 2	29	29
asc	ANN pipeline	Radiologist 2	30	29
asc	Inter-rater	Both	32	29
asc	Inter-rater	Both	29	29
asc	Inter-rater	Both	28	29
asc	Inter-rater	Both	33	29
asc	Inter-rater	Both	33	29
asc	Inter-rater	Both	31	29
asc	Inter-rater	Both	28	29
asc	Inter-rater	Both	28	29
asc	Inter-rater	Both	28	29
asc	Inter-rater	Both	29	29
asc	Inter-rater	Both	28	29
asc	Inter-rater	Both	27	29
asc	Inter-rater	Both	29	29
asc	Inter-rater	Both	27	29
asc	Inter-rater	Both	30	29
asc	Inter-rater	Both	30	29
asc	Inter-rater	Both	28	29
asc	Inter-rater	Both	29	29
asc	Inter-rater	Both	28	29
asc	Inter-rater	Both	31	29
asc	Inter-rater	Both	28	29
asc	Inter-rater	Both	32	29
asc	Inter-rater	Both	30	29
asc	Inter-rater	Both	28	29
asc	Inter-rater	Both	28	29
asc	Inter-rater	Both	24	29
asc	Inter-rater	Both	30	29
asc	Inter-rater	Both	28	29
asc	Inter-rater	Both	29	29
asc	Inter-rater	Both	30	29
asc	Inter-rater	Both	29	29
asc	Inter-rater	Both	28	29
asc	Inter-rater	Both	26	29
asc	Inter-rater	Both	29	29
asc	Inter-rater	Both	29	29
asc	Inter-rater	Both	27	29
asc	Inter-rater	Both	29	29
asc	Inter-rater	Both	28	29
asc	Inter-rater	Both	28	29
asc	ANN pipeline	Radiologist	29	29
asc	ANN pipeline	Radiologist	29	29
asc	ANN pipeline	Radiologist	29	29
asc	ANN pipeline	Radiologist	31	29
asc	ANN pipeline	Radiologist	33	29
asc	ANN pipeline	Radiologist	31	29
asc	ANN pipeline	Radiologist	30	29
asc	ANN pipeline	Radiologist	31	29
asc	ANN pipeline	Radiologist	30	29
asc	ANN pipeline	Radiologist	33	29
asc	ANN pipeline	Radiologist	29	29
asc	ANN pipeline	Radiologist 2	31	29
asc	ANN pipeline	Radiologist 2	28	29
asc	ANN pipeline	Radiologist 2	29	29
asc	ANN pipeline	Radiologist 2	29	29
asc	ANN pipeline	Radiologist 2	28	29
asc	Inter-rater	Both	29	29
asc	Inter-rater	Both	28	29
asc	Inter-rater	Both	28	29
asc	Inter-rater	Both	29	29
asc	Inter-rater	Both	26	29
asc	ANN pipeline	Radiologist	28	29
asc	ANN pipeline	Radiologist	30	29
asc	ANN pipeline	Radiologist	29	29
asc	ANN pipeline	Radiologist	29	29
asc	ANN pipeline	Radiologist	31	29
asc	ANN pipeline	Radiologist	29	29
asc	ANN pipeline	Radiologist	29	29
asc	ANN pipeline	Radiologist	31	29
asc	ANN pipeline	Radiologist	29	29
asc	ANN pipeline	Radiologist	29	29
asc	ANN pipeline	Radiologist	29	29
asc	ANN pipeline	Radiologist	29	29
asc	ANN pipeline	Radiologist 2	29	29
asc	ANN pipeline	Radiologist 2	30	29
asc	ANN pipeline	Radiologist 2	30	29
asc	ANN pipeline	Radiologist 2	31	29
asc	ANN pipeline	Radiologist 2	30	29
asc	ANN pipeline	Radiologist 2	31	29
asc	ANN pipeline	Radiologist 2	28	29
asc	ANN pipeline	Radiologist 2	31	29
asc	ANN pipeline	Radiologist 2	30	29
asc	ANN pipeline	Radiologist 2	28	29
asc	ANN pipeline	Radiologist 2	29	29
asc	ANN pipeline	Radiologist 2	28	29
asc	Inter-rater	Both	27	29
asc	Inter-rater	Both	29	29
asc	Inter-rater	Both	27	29
asc	Inter-rater	Both	33	29
asc	Inter-rater	Both	30	29
asc	Inter-rater	Both	27	29
asc	Inter-rater	Both	25	29
asc	Inter-rater	Both	29	29
asc	Inter-rater	Both	-1	29
asc	Inter-rater	Both	28	29
asc	Inter-rater	Both	29	29
asc	Inter-rater	Both	26	29
dsc	ANN pipeline	Radiologist	28	29
dsc	ANN pipeline	Radiologist	25	29
dsc	ANN pipeline	Radiologist	29	29
dsc	ANN pipeline	Radiologist	26	29
dsc	ANN pipeline	Radiologist 2	27	29
dsc	ANN pipeline	Radiologist 2	24	29
dsc	ANN pipeline	Radiologist 2	27	29
dsc	ANN pipeline	Radiologist 2	27	29
dsc	ANN pipeline	Radiologist 2	28	29
dsc	Inter-rater	Both	24	29
dsc	Inter-rater	Both	26	29
dsc	Inter-rater	Both	26	29
dsc	Inter-rater	Both	23	29
dsc	Inter-rater	Both	28	29
dsc	ANN pipeline	Radiologist	27	29
dsc	ANN pipeline	Radiologist 2	27	29
dsc	Inter-rater	Both	29	29
asc	ANN pipeline	Radiologist	31	28
asc	ANN pipeline	Radiologist	30	28
asc	ANN pipeline	Radiologist	28	28
asc	ANN pipeline	Radiologist	31	28
asc	ANN pipeline	Radiologist	30	28
asc	ANN pipeline	Radiologist	28	28
asc	ANN pipeline	Radiologist	28	28
asc	ANN pipeline	Radiologist	26	28
asc	ANN pipeline	Radiologist	28	28
asc	ANN pipeline	Radiologist	31	28
asc	ANN pipeline	Radiologist	29	28
asc	ANN pipeline	Radiologist	28	28
asc	ANN pipeline	Radiologist	26	28
asc	ANN pipeline	Radiologist	31	28
asc	ANN pipeline	Radiologist	28	28
asc	ANN pipeline	Radiologist	26	28
asc	ANN pipeline	Radiologist	30	28
asc	ANN pipeline	Radiologist	29	28
asc	ANN pipeline	Radiologist	30	28
asc	ANN pipeline	Radiologist	29	28
asc	ANN pipeline	Radiologist	28	28
asc	ANN pipeline	Radiologist	31	28
asc	ANN pipeline	Radiologist	29	28
asc	ANN pipeline	Radiologist	30	28
asc	ANN pipeline	Radiologist	30	28
asc	ANN pipeline	Radiologist	27	28
asc	ANN pipeline	Radiologist	28	28
asc	ANN pipeline	Radiologist	28	28
asc	ANN pipeline	Radiologist	29	28
asc	ANN pipeline	Radiologist	30	28
asc	ANN pipeline	Radiologist	29	28
asc	ANN pipeline	Radiologist	28	28
asc	ANN pipeline	Radiologist	30	28
asc	ANN pipeline	Radiologist	29	28
asc	ANN pipeline	Radiologist	30	28
asc	ANN pipeline	Radiologist	27	28
asc	ANN pipeline	Radiologist	31	28
asc	ANN pipeline	Radiologist	27	28
asc	ANN pipeline	Radiologist	28	28
asc	ANN pipeline	Radiologist	30	28
asc	ANN pipeline	Radiologist	29	28
asc	ANN pipeline	Radiologist	31	28
asc	ANN pipeline	Radiologist	30	28
asc	ANN pipeline	Radiologist	28	28
asc	ANN pipeline	Radiologist	29	28
asc	ANN pipeline	Radiologist	28	28
asc	ANN pipeline	Radiologist	28	28
asc	ANN pipeline	Radiologist	30	28
asc	ANN pipeline	Radiologist	30	28
asc	ANN pipeline	Radiologist	30	28
asc	ANN pipeline	Radiologist 2	20	28
asc	ANN pipeline	Radiologist 2	28	28
asc	ANN pipeline	Radiologist 2	27	28
asc	ANN pipeline	Radiologist 2	31	28
asc	ANN pipeline	Radiologist 2	31	28
asc	ANN pipeline	Radiologist 2	31	28
asc	ANN pipeline	Radiologist 2	26	28
asc	ANN pipeline	Radiologist 2	28	28
asc	ANN pipeline	Radiologist 2	24	28
asc	ANN pipeline	Radiologist 2	29	28
asc	ANN pipeline	Radiologist 2	28	28
asc	ANN pipeline	Radiologist 2	26	28
asc	ANN pipeline	Radiologist 2	26	28
asc	ANN pipeline	Radiologist 2	28	28
asc	ANN pipeline	Radiologist 2	26	28
asc	ANN pipeline	Radiologist 2	27	28
asc	ANN pipeline	Radiologist 2	27	28
asc	ANN pipeline	Radiologist 2	26	28
asc	ANN pipeline	Radiologist 2	26	28
asc	ANN pipeline	Radiologist 2	27	28
asc	ANN pipeline	Radiologist 2	29	28
asc	ANN pipeline	Radiologist 2	26	28
asc	ANN pipeline	Radiologist 2	28	28
asc	ANN pipeline	Radiologist 2	26	28
asc	ANN pipeline	Radiologist 2	27	28
asc	ANN pipeline	Radiologist 2	28	28
asc	ANN pipeline	Radiologist 2	28	28
asc	ANN pipeline	Radiologist 2	29	28
asc	ANN pipeline	Radiologist 2	26	28
asc	ANN pipeline	Radiologist 2	27	28
asc	ANN pipeline	Radiologist 2	28	28
asc	ANN pipeline	Radiologist 2	27	28
asc	ANN pipeline	Radiologist 2	28	28
asc	ANN pipeline	Radiologist 2	30	28
asc	ANN pipeline	Radiologist 2	29	28
asc	ANN pipeline	Radiologist 2	28	28
asc	ANN pipeline	Radiologist 2	28	28
asc	Inter-rater	Both	30	28
asc	Inter-rater	Both	30	28
asc	Inter-rater	Both	26	28
asc	Inter-rater	Both	30	28
asc	Inter-rater	Both	29	28
asc	Inter-rater	Both	31	28
asc	Inter-rater	Both	28	28
asc	Inter-rater	Both	28	28
asc	Inter-rater	Both	25	28
asc	Inter-rater	Both	29	28
asc	Inter-rater	Both	27	28
asc	Inter-rater	Both	27	28
asc	Inter-rater	Both	26	28
asc	Inter-rater	Both	28	28
asc	Inter-rater	Both	28	28
asc	Inter-rater	Both	25	28
asc	Inter-rater	Both	26	28
asc	Inter-rater	Both	24	28
asc	Inter-rater	Both	26	28
asc	Inter-rater	Both	29	28
asc	Inter-rater	Both	22	28
asc	Inter-rater	Both	27	28
asc	Inter-rater	Both	29	28
asc	Inter-rater	Both	25	28
asc	Inter-rater	Both	28	28
asc	Inter-rater	Both	28	28
asc	Inter-rater	Both	27	28
asc	Inter-rater	Both	28	28
asc	Inter-rater	Both	27	28
asc	Inter-rater	Both	28	28
asc	Inter-rater	Both	27	28
asc	Inter-rater	Both	27	28
asc	Inter-rater	Both	28	28
asc	Inter-rater	Both	28	28
asc	Inter-rater	Both	28	28
asc	Inter-rater	Both	28	28
asc	Inter-rater	Both	28	28
asc	ANN pipeline	Radiologist	30	28
asc	ANN pipeline	Radiologist	28	28
asc	ANN pipeline	Radiologist	25	28
asc	ANN pipeline	Radiologist	28	28
asc	ANN pipeline	Radiologist	29	28
asc	ANN pipeline	Radiologist	28	28
asc	ANN pipeline	Radiologist	25	28
asc	ANN pipeline	Radiologist	29	28
asc	ANN pipeline	Radiologist	29	28
asc	ANN pipeline	Radiologist	28	28
asc	ANN pipeline	Radiologist 2	25	28
asc	ANN pipeline	Radiologist 2	28	28
asc	ANN pipeline	Radiologist 2	33	28
asc	ANN pipeline	Radiologist 2	25	28
asc	ANN pipeline	Radiologist 2	25	28
asc	ANN pipeline	Radiologist 2	28	28
asc	ANN pipeline	Radiologist 2	26	28
asc	ANN pipeline	Radiologist 2	28	28
asc	Inter-rater	Both	27	28
asc	Inter-rater	Both	28	28
asc	Inter-rater	Both	29	28
asc	Inter-rater	Both	25	28
asc	Inter-rater	Both	30	28
asc	Inter-rater	Both	26	28
asc	Inter-rater	Both	27	28
asc	Inter-rater	Both	28	28
asc	ANN pipeline	Radiologist	30	28
asc	ANN pipeline	Radiologist	28	28
asc	ANN pipeline	Radiologist	31	28
asc	ANN pipeline	Radiologist	32	28
asc	ANN pipeline	Radiologist	29	28
asc	ANN pipeline	Radiologist	29	28
asc	ANN pipeline	Radiologist	28	28
asc	ANN pipeline	Radiologist	28	28
asc	ANN pipeline	Radiologist	30	28
asc	ANN pipeline	Radiologist	28	28
asc	ANN pipeline	Radiologist	30	28
asc	ANN pipeline	Radiologist	28	28
asc	ANN pipeline	Radiologist 2	26	28
asc	ANN pipeline	Radiologist 2	30	28
asc	ANN pipeline	Radiologist 2	30	28
asc	ANN pipeline	Radiologist 2	28	28
asc	ANN pipeline	Radiologist 2	31	28
asc	ANN pipeline	Radiologist 2	29	28
asc	ANN pipeline	Radiologist 2	27	28
asc	ANN pipeline	Radiologist 2	29	28
asc	ANN pipeline	Radiologist 2	26	28
asc	ANN pipeline	Radiologist 2	28	28
asc	ANN pipeline	Radiologist 2	29	28
asc	Inter-rater	Both	26	28
asc	Inter-rater	Both	25	28
asc	Inter-rater	Both	28	28
asc	Inter-rater	Both	27	28
asc	Inter-rater	Both	27	28
asc	Inter-rater	Both	26	28
asc	Inter-rater	Both	25	28
asc	Inter-rater	Both	29	28
asc	Inter-rater	Both	27	28
asc	Inter-rater	Both	28	28
asc	Inter-rater	Both	29	28
dsc	ANN pipeline	Radiologist	26	28
dsc	ANN pipeline	Radiologist	26	28
dsc	ANN pipeline	Radiologist	25	28
dsc	ANN pipeline	Radiologist	25	28
dsc	ANN pipeline	Radiologist	27	28
dsc	ANN pipeline	Radiologist	25	28
dsc	ANN pipeline	Radiologist	28	28
dsc	ANN pipeline	Radiologist	23	28
dsc	ANN pipeline	Radiologist	26	28
dsc	ANN pipeline	Radiologist 2	26	28
dsc	ANN pipeline	Radiologist 2	26	28
dsc	ANN pipeline	Radiologist 2	29	28
dsc	ANN pipeline	Radiologist 2	25	28
dsc	ANN pipeline	Radiologist 2	25	28
dsc	ANN pipeline	Radiologist 2	26	28
dsc	ANN pipeline	Radiologist 2	26	28
dsc	Inter-rater	Both	26	28
dsc	Inter-rater	Both	21	28
dsc	Inter-rater	Both	29	28
dsc	Inter-rater	Both	28	28
dsc	Inter-rater	Both	25	28
dsc	Inter-rater	Both	25	28
dsc	Inter-rater	Both	30	28
dsc	ANN pipeline	Radiologist	25	28
dsc	ANN pipeline	Radiologist	26	28
dsc	ANN pipeline	Radiologist 2	27	28
dsc	ANN pipeline	Radiologist 2	26	28
dsc	Inter-rater	Both	25	28
dsc	Inter-rater	Both	27	28
dsc	ANN pipeline	Radiologist 2	25	28
dsc	Inter-rater	Both	25	28
asc	ANN pipeline	Radiologist	29	27
asc	ANN pipeline	Radiologist	27	27
asc	ANN pipeline	Radiologist	26	27
asc	ANN pipeline	Radiologist	28	27
asc	ANN pipeline	Radiologist	26	27
asc	ANN pipeline	Radiologist	26	27
asc	ANN pipeline	Radiologist	27	27
asc	ANN pipeline	Radiologist	28	27
asc	ANN pipeline	Radiologist	30	27
asc	ANN pipeline	Radiologist	27	27
asc	ANN pipeline	Radiologist	31	27
asc	ANN pipeline	Radiologist	29	27
asc	ANN pipeline	Radiologist	26	27
asc	ANN pipeline	Radiologist	28	27
asc	ANN pipeline	Radiologist	29	27
asc	ANN pipeline	Radiologist	28	27
asc	ANN pipeline	Radiologist	31	27
asc	ANN pipeline	Radiologist	26	27
asc	ANN pipeline	Radiologist	28	27
asc	ANN pipeline	Radiologist	28	27
asc	ANN pipeline	Radiologist	26	27
asc	ANN pipeline	Radiologist	32	27
asc	ANN pipeline	Radiologist	27	27
asc	ANN pipeline	Radiologist	26	27
asc	ANN pipeline	Radiologist	29	27
asc	ANN pipeline	Radiologist	29	27
asc	ANN pipeline	Radiologist 2	26	27
asc	ANN pipeline	Radiologist 2	28	27
asc	ANN pipeline	Radiologist 2	25	27
asc	ANN pipeline	Radiologist 2	25	27
asc	ANN pipeline	Radiologist 2	28	27
asc	ANN pipeline	Radiologist 2	27	27
asc	ANN pipeline	Radiologist 2	27	27
asc	ANN pipeline	Radiologist 2	25	27
asc	ANN pipeline	Radiologist 2	25	27
asc	ANN pipeline	Radiologist 2	28	27
asc	ANN pipeline	Radiologist 2	27	27
asc	ANN pipeline	Radiologist 2	25	27
asc	ANN pipeline	Radiologist 2	26	27
asc	ANN pipeline	Radiologist 2	28	27
asc	ANN pipeline	Radiologist 2	29	27
asc	ANN pipeline	Radiologist 2	29	27
asc	ANN pipeline	Radiologist 2	29	27
asc	ANN pipeline	Radiologist 2	28	27
asc	ANN pipeline	Radiologist 2	27	27
asc	ANN pipeline	Radiologist 2	24	27
asc	ANN pipeline	Radiologist 2	24	27
asc	ANN pipeline	Radiologist 2	26	27
asc	ANN pipeline	Radiologist 2	29	27
asc	ANN pipeline	Radiologist 2	27	27
asc	ANN pipeline	Radiologist 2	28	27
asc	ANN pipeline	Radiologist 2	26	27
asc	ANN pipeline	Radiologist 2	29	27
asc	Inter-rater	Both	27	27
asc	Inter-rater	Both	28	27
asc	Inter-rater	Both	24	27
asc	Inter-rater	Both	23	27
asc	Inter-rater	Both	25	27
asc	Inter-rater	Both	26	27
asc	Inter-rater	Both	27	27
asc	Inter-rater	Both	24	27
asc	Inter-rater	Both	25	27
asc	Inter-rater	Both	25	27
asc	Inter-rater	Both	27	27
asc	Inter-rater	Both	25	27
asc	Inter-rater	Both	25	27
asc	Inter-rater	Both	28	27
asc	Inter-rater	Both	28	27
asc	Inter-rater	Both	29	27
asc	Inter-rater	Both	27	27
asc	Inter-rater	Both	27	27
asc	Inter-rater	Both	29	27
asc	Inter-rater	Both	26	27
asc	Inter-rater	Both	25	27
asc	Inter-rater	Both	27	27
asc	Inter-rater	Both	26	27
asc	Inter-rater	Both	28	27
asc	Inter-rater	Both	28	27
asc	Inter-rater	Both	29	27
asc	Inter-rater	Both	27	27
asc	ANN pipeline	Radiologist	25	27
asc	ANN pipeline	Radiologist	25	27
asc	ANN pipeline	Radiologist	28	27
asc	ANN pipeline	Radiologist	25	27
asc	ANN pipeline	Radiologist	26	27
asc	ANN pipeline	Radiologist	26	27
asc	ANN pipeline	Radiologist 2	27	27
asc	ANN pipeline	Radiologist 2	25	27
asc	ANN pipeline	Radiologist 2	28	27
asc	ANN pipeline	Radiologist 2	25	27
asc	ANN pipeline	Radiologist 2	24	27
asc	ANN pipeline	Radiologist 2	25	27
asc	ANN pipeline	Radiologist 2	25	27
asc	ANN pipeline	Radiologist 2	26	27
asc	ANN pipeline	Radiologist 2	28	27
asc	Inter-rater	Both	23	27
asc	Inter-rater	Both	28	27
asc	Inter-rater	Both	24	27
asc	Inter-rater	Both	25	27
asc	Inter-rater	Both	25	27
asc	Inter-rater	Both	28	27
asc	Inter-rater	Both	27	27
asc	Inter-rater	Both	26	27
asc	Inter-rater	Both	25	27
asc	ANN pipeline	Radiologist	29	27
asc	ANN pipeline	Radiologist	28	27
asc	ANN pipeline	Radiologist	28	27
asc	ANN pipeline	Radiologist	31	27
asc	ANN pipeline	Radiologist	30	27
asc	ANN pipeline	Radiologist	28	27
asc	ANN pipeline	Radiologist	29	27
asc	ANN pipeline	Radiologist	26	27
asc	ANN pipeline	Radiologist	28	27
asc	ANN pipeline	Radiologist	31	27
asc	ANN pipeline	Radiologist	29	27
asc	ANN pipeline	Radiologist	26	27
asc	ANN pipeline	Radiologist 2	26	27
asc	ANN pipeline	Radiologist 2	26	27
asc	ANN pipeline	Radiologist 2	29	27
asc	ANN pipeline	Radiologist 2	26	27
asc	ANN pipeline	Radiologist 2	24	27
asc	ANN pipeline	Radiologist 2	27	27
asc	ANN pipeline	Radiologist 2	25	27
asc	Inter-rater	Both	26	27
asc	Inter-rater	Both	26	27
asc	Inter-rater	Both	27	27
asc	Inter-rater	Both	26	27
asc	Inter-rater	Both	24	27
asc	Inter-rater	Both	25	27
asc	Inter-rater	Both	24	27
dsc	ANN pipeline	Radiologist	24	27
dsc	ANN pipeline	Radiologist	26	27
dsc	ANN pipeline	Radiologist	25	27
dsc	ANN pipeline	Radiologist	23	27
dsc	ANN pipeline	Radiologist	27	27
dsc	ANN pipeline	Radiologist	22	27
dsc	ANN pipeline	Radiologist	26	27
dsc	ANN pipeline	Radiologist	24	27
dsc	ANN pipeline	Radiologist	25	27
dsc	ANN pipeline	Radiologist 2	26	27
dsc	ANN pipeline	Radiologist 2	25	27
dsc	ANN pipeline	Radiologist 2	27	27
dsc	ANN pipeline	Radiologist 2	26	27
dsc	ANN pipeline	Radiologist 2	26	27
dsc	ANN pipeline	Radiologist 2	27	27
dsc	ANN pipeline	Radiologist 2	27	27
dsc	ANN pipeline	Radiologist 2	24	27
dsc	ANN pipeline	Radiologist 2	27	27
dsc	ANN pipeline	Radiologist 2	25	27
dsc	ANN pipeline	Radiologist 2	25	27
dsc	ANN pipeline	Radiologist 2	25	27
dsc	ANN pipeline	Radiologist 2	25	27
dsc	ANN pipeline	Radiologist 2	24	27
dsc	ANN pipeline	Radiologist 2	25	27
dsc	ANN pipeline	Radiologist 2	25	27
dsc	ANN pipeline	Radiologist 2	26	27
dsc	ANN pipeline	Radiologist 2	26	27
dsc	ANN pipeline	Radiologist 2	24	27
dsc	Inter-rater	Both	28	27
dsc	Inter-rater	Both	28	27
dsc	Inter-rater	Both	24	27
dsc	Inter-rater	Both	26	27
dsc	Inter-rater	Both	25	27
dsc	Inter-rater	Both	25	27
dsc	Inter-rater	Both	27	27
dsc	Inter-rater	Both	21	27
dsc	Inter-rater	Both	28	27
dsc	Inter-rater	Both	26	27
dsc	Inter-rater	Both	26	27
dsc	Inter-rater	Both	25	27
dsc	Inter-rater	Both	25	27
dsc	Inter-rater	Both	24	27
dsc	Inter-rater	Both	22	27
dsc	Inter-rater	Both	24	27
dsc	Inter-rater	Both	26	27
dsc	Inter-rater	Both	27	27
dsc	Inter-rater	Both	26	27
dsc	ANN pipeline	Radiologist	27	27
dsc	ANN pipeline	Radiologist	26	27
dsc	ANN pipeline	Radiologist	26	27
dsc	ANN pipeline	Radiologist	25	27
dsc	ANN pipeline	Radiologist 2	28	27
dsc	ANN pipeline	Radiologist 2	26	27
dsc	ANN pipeline	Radiologist 2	27	27
dsc	ANN pipeline	Radiologist 2	27	27
dsc	ANN pipeline	Radiologist 2	26	27
dsc	Inter-rater	Both	25	27
dsc	Inter-rater	Both	25	27
dsc	Inter-rater	Both	27	27
dsc	Inter-rater	Both	26	27
dsc	Inter-rater	Both	28	27
dsc	ANN pipeline	Radiologist 2	25	27
dsc	Inter-rater	Both	25	27
asc	ANN pipeline	Radiologist	26	26
asc	ANN pipeline	Radiologist	27	26
asc	ANN pipeline	Radiologist	30	26
asc	ANN pipeline	Radiologist	25	26
asc	ANN pipeline	Radiologist	26	26
asc	ANN pipeline	Radiologist	27	26
asc	ANN pipeline	Radiologist	27	26
asc	ANN pipeline	Radiologist	26	26
asc	ANN pipeline	Radiologist	26	26
asc	ANN pipeline	Radiologist	29	26
asc	ANN pipeline	Radiologist	27	26
asc	ANN pipeline	Radiologist	27	26
asc	ANN pipeline	Radiologist	24	26
asc	ANN pipeline	Radiologist	28	26
asc	ANN pipeline	Radiologist	26	26
asc	ANN pipeline	Radiologist	25	26
asc	ANN pipeline	Radiologist	24	26
asc	ANN pipeline	Radiologist	27	26
asc	ANN pipeline	Radiologist	29	26
asc	ANN pipeline	Radiologist	29	26
asc	ANN pipeline	Radiologist	25	26
asc	ANN pipeline	Radiologist	25	26
asc	ANN pipeline	Radiologist	26	26
asc	ANN pipeline	Radiologist	30	26
asc	ANN pipeline	Radiologist	28	26
asc	ANN pipeline	Radiologist	25	26
asc	ANN pipeline	Radiologist	29	26
asc	ANN pipeline	Radiologist	24	26
asc	ANN pipeline	Radiologist	29	26
asc	ANN pipeline	Radiologist 2	26	26
asc	ANN pipeline	Radiologist 2	29	26
asc	ANN pipeline	Radiologist 2	27	26
asc	ANN pipeline	Radiologist 2	30	26
asc	ANN pipeline	Radiologist 2	30	26
asc	ANN pipeline	Radiologist 2	27	26
asc	ANN pipeline	Radiologist 2	25	26
asc	ANN pipeline	Radiologist 2	30	26
asc	ANN pipeline	Radiologist 2	25	26
asc	ANN pipeline	Radiologist 2	27	26
asc	ANN pipeline	Radiologist 2	26	26
asc	ANN pipeline	Radiologist 2	26	26
asc	ANN pipeline	Radiologist 2	25	26
asc	ANN pipeline	Radiologist 2	25	26
asc	ANN pipeline	Radiologist 2	28	26
asc	ANN pipeline	Radiologist 2	25	26
asc	ANN pipeline	Radiologist 2	21	26
asc	ANN pipeline	Radiologist 2	29	26
asc	ANN pipeline	Radiologist 2	25	26
asc	ANN pipeline	Radiologist 2	25	26
asc	ANN pipeline	Radiologist 2	26	26
asc	ANN pipeline	Radiologist 2	32	26
asc	ANN pipeline	Radiologist 2	28	26
asc	ANN pipeline	Radiologist 2	26	26
asc	ANN pipeline	Radiologist 2	25	26
asc	ANN pipeline	Radiologist 2	26	26
asc	ANN pipeline	Radiologist 2	29	26
asc	Inter-rater	Both	26	26
asc	Inter-rater	Both	27	26
asc	Inter-rater	Both	27	26
asc	Inter-rater	Both	29	26
asc	Inter-rater	Both	29	26
asc	Inter-rater	Both	29	26
asc	Inter-rater	Both	25	26
asc	Inter-rater	Both	26	26
asc	Inter-rater	Both	26	26
asc	Inter-rater	Both	26	26
asc	Inter-rater	Both	26	26
asc	Inter-rater	Both	24	26
asc	Inter-rater	Both	26	26
asc	Inter-rater	Both	24	26
asc	Inter-rater	Both	24	26
asc	Inter-rater	Both	24	26
asc	Inter-rater	Both	21	26
asc	Inter-rater	Both	26	26
asc	Inter-rater	Both	26	26
asc	Inter-rater	Both	26	26
asc	Inter-rater	Both	26	26
asc	Inter-rater	Both	27	26
asc	Inter-rater	Both	26	26
asc	Inter-rater	Both	25	26
asc	Inter-rater	Both	26	26
asc	Inter-rater	Both	25	26
asc	Inter-rater	Both	26	26
asc	ANN pipeline	Radiologist	25	26
asc	ANN pipeline	Radiologist	28	26
asc	ANN pipeline	Radiologist	26	26
asc	ANN pipeline	Radiologist	27	26
asc	ANN pipeline	Radiologist	28	26
asc	ANN pipeline	Radiologist	26	26
asc	ANN pipeline	Radiologist	25	26
asc	ANN pipeline	Radiologist	28	26
asc	ANN pipeline	Radiologist 2	25	26
asc	ANN pipeline	Radiologist 2	25	26
asc	ANN pipeline	Radiologist 2	27	26
asc	ANN pipeline	Radiologist 2	28	26
asc	ANN pipeline	Radiologist 2	21	26
asc	ANN pipeline	Radiologist 2	24	26
asc	ANN pipeline	Radiologist 2	25	26
asc	ANN pipeline	Radiologist 2	26	26
asc	ANN pipeline	Radiologist 2	28	26
asc	ANN pipeline	Radiologist 2	26	26
asc	Inter-rater	Both	25	26
asc	Inter-rater	Both	27	26
asc	Inter-rater	Both	25	26
asc	Inter-rater	Both	27	26
asc	Inter-rater	Both	21	26
asc	Inter-rater	Both	23	26
asc	Inter-rater	Both	26	26
asc	Inter-rater	Both	26	26
asc	Inter-rater	Both	26	26
asc	Inter-rater	Both	27	26
asc	ANN pipeline	Radiologist	26	26
asc	ANN pipeline	Radiologist	28	26
asc	ANN pipeline	Radiologist	27	26
asc	ANN pipeline	Radiologist	23	26
asc	ANN pipeline	Radiologist	26	26
asc	ANN pipeline	Radiologist	26	26
asc	ANN pipeline	Radiologist	29	26
asc	ANN pipeline	Radiologist	26	26
asc	ANN pipeline	Radiologist	24	26
asc	ANN pipeline	Radiologist	24	26
asc	ANN pipeline	Radiologist	28	26
asc	ANN pipeline	Radiologist 2	26	26
asc	ANN pipeline	Radiologist 2	28	26
asc	ANN pipeline	Radiologist 2	27	26
asc	ANN pipeline	Radiologist 2	28	26
asc	ANN pipeline	Radiologist 2	26	26
asc	ANN pipeline	Radiologist 2	26	26
asc	ANN pipeline	Radiologist 2	26	26
asc	Inter-rater	Both	25	26
asc	Inter-rater	Both	26	26
asc	Inter-rater	Both	26	26
asc	Inter-rater	Both	27	26
asc	Inter-rater	Both	27	26
asc	Inter-rater	Both	23	26
asc	Inter-rater	Both	25	26
dsc	ANN pipeline	Radiologist	27	26
dsc	ANN pipeline	Radiologist	27	26
dsc	ANN pipeline	Radiologist	25	26
dsc	ANN pipeline	Radiologist	24	26
dsc	ANN pipeline	Radiologist	26	26
dsc	ANN pipeline	Radiologist	25	26
dsc	ANN pipeline	Radiologist	27	26
dsc	ANN pipeline	Radiologist	25	26
dsc	ANN pipeline	Radiologist	26	26
dsc	ANN pipeline	Radiologist	21	26
dsc	ANN pipeline	Radiologist	25	26
dsc	ANN pipeline	Radiologist	24	26
dsc	ANN pipeline	Radiologist	25	26
dsc	ANN pipeline	Radiologist	27	26
dsc	ANN pipeline	Radiologist	25	26
dsc	ANN pipeline	Radiologist	25	26
dsc	ANN pipeline	Radiologist	25	26
dsc	ANN pipeline	Radiologist	24	26
dsc	ANN pipeline	Radiologist	26	26
dsc	ANN pipeline	Radiologist	22	26
dsc	ANN pipeline	Radiologist	23	26
dsc	ANN pipeline	Radiologist	22	26
dsc	ANN pipeline	Radiologist	24	26
dsc	ANN pipeline	Radiologist	24	26
dsc	ANN pipeline	Radiologist 2	25	26
dsc	ANN pipeline	Radiologist 2	24	26
dsc	ANN pipeline	Radiologist 2	26	26
dsc	ANN pipeline	Radiologist 2	28	26
dsc	ANN pipeline	Radiologist 2	25	26
dsc	ANN pipeline	Radiologist 2	25	26
dsc	ANN pipeline	Radiologist 2	28	26
dsc	ANN pipeline	Radiologist 2	27	26
dsc	ANN pipeline	Radiologist 2	25	26
dsc	ANN pipeline	Radiologist 2	21	26
dsc	ANN pipeline	Radiologist 2	25	26
dsc	ANN pipeline	Radiologist 2	23	26
dsc	ANN pipeline	Radiologist 2	26	26
dsc	ANN pipeline	Radiologist 2	26	26
dsc	ANN pipeline	Radiologist 2	23	26
dsc	ANN pipeline	Radiologist 2	24	26
dsc	ANN pipeline	Radiologist 2	26	26
dsc	ANN pipeline	Radiologist 2	25	26
dsc	ANN pipeline	Radiologist 2	26	26
dsc	ANN pipeline	Radiologist 2	24	26
dsc	ANN pipeline	Radiologist 2	26	26
dsc	ANN pipeline	Radiologist 2	26	26
dsc	ANN pipeline	Radiologist 2	25	26
dsc	Inter-rater	Both	23	26
dsc	Inter-rater	Both	25	26
dsc	Inter-rater	Both	28	26
dsc	Inter-rater	Both	25	26
dsc	Inter-rater	Both	28	26
dsc	Inter-rater	Both	26	26
dsc	Inter-rater	Both	29	26
dsc	Inter-rater	Both	26	26
dsc	Inter-rater	Both	27	26
dsc	Inter-rater	Both	26	26
dsc	Inter-rater	Both	29	26
dsc	Inter-rater	Both	23	26
dsc	Inter-rater	Both	24	26
dsc	Inter-rater	Both	24	26
dsc	Inter-rater	Both	23	26
dsc	Inter-rater	Both	26	26
dsc	Inter-rater	Both	28	26
dsc	Inter-rater	Both	25	26
dsc	Inter-rater	Both	22	26
dsc	Inter-rater	Both	26	26
dsc	Inter-rater	Both	24	26
dsc	Inter-rater	Both	22	26
dsc	Inter-rater	Both	20	26
dsc	ANN pipeline	Radiologist	27	26
dsc	ANN pipeline	Radiologist	24	26
dsc	ANN pipeline	Radiologist	23	26
dsc	ANN pipeline	Radiologist	23	26
dsc	ANN pipeline	Radiologist	25	26
dsc	ANN pipeline	Radiologist	24	26
dsc	ANN pipeline	Radiologist 2	25	26
dsc	ANN pipeline	Radiologist 2	26	26
dsc	ANN pipeline	Radiologist 2	25	26
dsc	ANN pipeline	Radiologist 2	23	26
dsc	Inter-rater	Both	25	26
dsc	Inter-rater	Both	27	26
dsc	Inter-rater	Both	28	26
dsc	Inter-rater	Both	26	26
dsc	ANN pipeline	Radiologist	26	26
dsc	ANN pipeline	Radiologist 2	25	26
dsc	Inter-rater	Both	24	26
asc	ANN pipeline	Radiologist	26	25
asc	ANN pipeline	Radiologist	24	25
asc	ANN pipeline	Radiologist	24	25
asc	ANN pipeline	Radiologist	27	25
asc	ANN pipeline	Radiologist	24	25
asc	ANN pipeline	Radiologist	24	25
asc	ANN pipeline	Radiologist	25	25
asc	ANN pipeline	Radiologist	24	25
asc	ANN pipeline	Radiologist	28	25
asc	ANN pipeline	Radiologist	27	25
asc	ANN pipeline	Radiologist	25	25
asc	ANN pipeline	Radiologist	28	25
asc	ANN pipeline	Radiologist	25	25
asc	ANN pipeline	Radiologist	26	25
asc	ANN pipeline	Radiologist	25	25
asc	ANN pipeline	Radiologist	25	25
asc	ANN pipeline	Radiologist	29	25
asc	ANN pipeline	Radiologist	26	25
asc	ANN pipeline	Radiologist	24	25
asc	ANN pipeline	Radiologist	24	25
asc	ANN pipeline	Radiologist	26	25
asc	ANN pipeline	Radiologist	24	25
asc	ANN pipeline	Radiologist	26	25
asc	ANN pipeline	Radiologist	26	25
asc	ANN pipeline	Radiologist 2	25	25
asc	ANN pipeline	Radiologist 2	24	25
asc	ANN pipeline	Radiologist 2	27	25
asc	ANN pipeline	Radiologist 2	24	25
asc	ANN pipeline	Radiologist 2	24	25
asc	ANN pipeline	Radiologist 2	26	25
asc	ANN pipeline	Radiologist 2	24	25
asc	ANN pipeline	Radiologist 2	25	25
asc	ANN pipeline	Radiologist 2	26	25
asc	ANN pipeline	Radiologist 2	25	25
asc	ANN pipeline	Radiologist 2	24	25
asc	ANN pipeline	Radiologist 2	25	25
asc	ANN pipeline	Radiologist 2	25	25
asc	ANN pipeline	Radiologist 2	27	25
asc	ANN pipeline	Radiologist 2	23	25
asc	ANN pipeline	Radiologist 2	25	25
asc	ANN pipeline	Radiologist 2	24	25
asc	ANN pipeline	Radiologist 2	24	25
asc	ANN pipeline	Radiologist 2	26	25
asc	ANN pipeline	Radiologist 2	24	25
asc	Inter-rater	Both	24	25
asc	Inter-rater	Both	25	25
asc	Inter-rater	Both	25	25
asc	Inter-rater	Both	25	25
asc	Inter-rater	Both	25	25
asc	Inter-rater	Both	24	25
asc	Inter-rater	Both	24	25
asc	Inter-rater	Both	24	25
asc	Inter-rater	Both	26	25
asc	Inter-rater	Both	23	25
asc	Inter-rater	Both	22	25
asc	Inter-rater	Both	25	25
asc	Inter-rater	Both	25	25
asc	Inter-rater	Both	26	25
asc	Inter-rater	Both	24	25
asc	Inter-rater	Both	24	25
asc	Inter-rater	Both	24	25
asc	Inter-rater	Both	25	25
asc	Inter-rater	Both	27	25
asc	Inter-rater	Both	25	25
asc	ANN pipeline	Radiologist	25	25
asc	ANN pipeline	Radiologist	27	25
asc	ANN pipeline	Radiologist	26	25
asc	ANN pipeline	Radiologist	25	25
asc	ANN pipeline	Radiologist	25	25
asc	ANN pipeline	Radiologist	24	25
asc	ANN pipeline	Radiologist	28	25
asc	ANN pipeline	Radiologist	25	25
asc	ANN pipeline	Radiologist 2	26	25
asc	ANN pipeline	Radiologist 2	23	25
asc	ANN pipeline	Radiologist 2	27	25
asc	ANN pipeline	Radiologist 2	25	25
asc	Inter-rater	Both	25	25
asc	Inter-rater	Both	24	25
asc	Inter-rater	Both	26	25
asc	Inter-rater	Both	26	25
asc	ANN pipeline	Radiologist	26	25
asc	ANN pipeline	Radiologist	30	25
asc	ANN pipeline	Radiologist	27	25
asc	ANN pipeline	Radiologist	28	25
asc	ANN pipeline	Radiologist	23	25
asc	ANN pipeline	Radiologist	25	25
asc	ANN pipeline	Radiologist	27	25
asc	ANN pipeline	Radiologist	26	25
asc	ANN pipeline	Radiologist 2	23	25
asc	ANN pipeline	Radiologist 2	24	25
asc	ANN pipeline	Radiologist 2	24	25
asc	ANN pipeline	Radiologist 2	25	25
asc	Inter-rater	Both	26	25
asc	Inter-rater	Both	23	25
asc	Inter-rater	Both	23	25
asc	Inter-rater	Both	25	25
dsc	ANN pipeline	Radiologist	24	25
dsc	ANN pipeline	Radiologist	24	25
dsc	ANN pipeline	Radiologist	28	25
dsc	ANN pipeline	Radiologist	25	25
dsc	ANN pipeline	Radiologist	27	25
dsc	ANN pipeline	Radiologist	24	25
dsc	ANN pipeline	Radiologist	21	25
dsc	ANN pipeline	Radiologist	22	25
dsc	ANN pipeline	Radiologist	24	25
dsc	ANN pipeline	Radiologist	24	25
dsc	ANN pipeline	Radiologist	26	25
dsc	ANN pipeline	Radiologist	26	25
dsc	ANN pipeline	Radiologist	27	25
dsc	ANN pipeline	Radiologist	23	25
dsc	ANN pipeline	Radiologist	25	25
dsc	ANN pipeline	Radiologist	22	25
dsc	ANN pipeline	Radiologist	23	25
dsc	ANN pipeline	Radiologist	25	25
dsc	ANN pipeline	Radiologist	25	25
dsc	ANN pipeline	Radiologist	25	25
dsc	ANN pipeline	Radiologist	26	25
dsc	ANN pipeline	Radiologist	27	25
dsc	ANN pipeline	Radiologist	25	25
dsc	ANN pipeline	Radiologist	19	25
dsc	ANN pipeline	Radiologist	23	25
dsc	ANN pipeline	Radiologist 2	24	25
dsc	ANN pipeline	Radiologist 2	24	25
dsc	ANN pipeline	Radiologist 2	25	25
dsc	ANN pipeline	Radiologist 2	26	25
dsc	ANN pipeline	Radiologist 2	27	25
dsc	ANN pipeline	Radiologist 2	25	25
dsc	ANN pipeline	Radiologist 2	22	25
dsc	ANN pipeline	Radiologist 2	25	25
dsc	ANN pipeline	Radiologist 2	25	25
dsc	ANN pipeline	Radiologist 2	23	25
dsc	ANN pipeline	Radiologist 2	26	25
dsc	ANN pipeline	Radiologist 2	25	25
dsc	ANN pipeline	Radiologist 2	25	25
dsc	ANN pipeline	Radiologist 2	23	25
dsc	ANN pipeline	Radiologist 2	26	25
dsc	ANN pipeline	Radiologist 2	22	25
dsc	ANN pipeline	Radiologist 2	23	25
dsc	ANN pipeline	Radiologist 2	22	25
dsc	ANN pipeline	Radiologist 2	22	25
dsc	ANN pipeline	Radiologist 2	21	25
dsc	ANN pipeline	Radiologist 2	23	25
dsc	ANN pipeline	Radiologist 2	24	25
dsc	ANN pipeline	Radiologist 2	25	25
dsc	ANN pipeline	Radiologist 2	22	25
dsc	ANN pipeline	Radiologist 2	25	25
dsc	ANN pipeline	Radiologist 2	25	25
dsc	ANN pipeline	Radiologist 2	23	25
dsc	ANN pipeline	Radiologist 2	24	25
dsc	ANN pipeline	Radiologist 2	22	25
dsc	ANN pipeline	Radiologist 2	27	25
dsc	ANN pipeline	Radiologist 2	22	25
dsc	ANN pipeline	Radiologist 2	23	25
dsc	ANN pipeline	Radiologist 2	25	25
dsc	ANN pipeline	Radiologist 2	23	25
dsc	Inter-rater	Both	25	25
dsc	Inter-rater	Both	27	25
dsc	Inter-rater	Both	25	25
dsc	Inter-rater	Both	27	25
dsc	Inter-rater	Both	26	25
dsc	Inter-rater	Both	26	25
dsc	Inter-rater	Both	23	25
dsc	Inter-rater	Both	23	25
dsc	Inter-rater	Both	26	25
dsc	Inter-rater	Both	23	25
dsc	Inter-rater	Both	24	25
dsc	Inter-rater	Both	26	25
dsc	Inter-rater	Both	26	25
dsc	Inter-rater	Both	24	25
dsc	Inter-rater	Both	29	25
dsc	Inter-rater	Both	27	25
dsc	Inter-rater	Both	25	25
dsc	Inter-rater	Both	23	25
dsc	Inter-rater	Both	22	25
dsc	Inter-rater	Both	22	25
dsc	Inter-rater	Both	22	25
dsc	Inter-rater	Both	24	25
dsc	Inter-rater	Both	24	25
dsc	Inter-rater	Both	19	25
dsc	Inter-rater	Both	21	25
dsc	Inter-rater	Both	26	25
dsc	Inter-rater	Both	20	25
dsc	Inter-rater	Both	22	25
dsc	Inter-rater	Both	23	25
dsc	Inter-rater	Both	25	25
dsc	Inter-rater	Both	26	25
dsc	Inter-rater	Both	22	25
dsc	Inter-rater	Both	27	25
dsc	Inter-rater	Both	23	25
dsc	ANN pipeline	Radiologist	27	25
dsc	ANN pipeline	Radiologist	28	25
dsc	ANN pipeline	Radiologist	25	25
dsc	ANN pipeline	Radiologist	24	25
dsc	ANN pipeline	Radiologist	26	25
dsc	ANN pipeline	Radiologist	22	25
dsc	ANN pipeline	Radiologist	24	25
dsc	ANN pipeline	Radiologist	25	25
dsc	ANN pipeline	Radiologist	25	25
dsc	ANN pipeline	Radiologist	24	25
dsc	ANN pipeline	Radiologist	25	25
dsc	ANN pipeline	Radiologist 2	23	25
dsc	ANN pipeline	Radiologist 2	22	25
dsc	ANN pipeline	Radiologist 2	25	25
dsc	ANN pipeline	Radiologist 2	28	25
dsc	ANN pipeline	Radiologist 2	25	25
dsc	ANN pipeline	Radiologist 2	24	25
dsc	ANN pipeline	Radiologist 2	24	25
dsc	ANN pipeline	Radiologist 2	23	25
dsc	ANN pipeline	Radiologist 2	25	25
dsc	ANN pipeline	Radiologist 2	25	25
dsc	ANN pipeline	Radiologist 2	23	25
dsc	ANN pipeline	Radiologist 2	24	25
dsc	ANN pipeline	Radiologist 2	25	25
dsc	ANN pipeline	Radiologist 2	24	25
dsc	Inter-rater	Both	24	25
dsc	Inter-rater	Both	22	25
dsc	Inter-rater	Both	23	25
dsc	Inter-rater	Both	23	25
dsc	Inter-rater	Both	23	25
dsc	Inter-rater	Both	25	25
dsc	Inter-rater	Both	23	25
dsc	Inter-rater	Both	23	25
dsc	Inter-rater	Both	27	25
dsc	Inter-rater	Both	25	25
dsc	Inter-rater	Both	23	25
dsc	Inter-rater	Both	25	25
dsc	Inter-rater	Both	26	25
dsc	Inter-rater	Both	26	25
dsc	ANN pipeline	Radiologist	25	25
dsc	ANN pipeline	Radiologist	28	25
dsc	ANN pipeline	Radiologist	25	25
dsc	ANN pipeline	Radiologist	26	25
dsc	ANN pipeline	Radiologist	26	25
dsc	ANN pipeline	Radiologist	26	25
dsc	ANN pipeline	Radiologist 2	24	25
dsc	ANN pipeline	Radiologist 2	28	25
dsc	ANN pipeline	Radiologist 2	23	25
dsc	ANN pipeline	Radiologist 2	23	25
dsc	ANN pipeline	Radiologist 2	25	25
dsc	ANN pipeline	Radiologist 2	21	25
dsc	ANN pipeline	Radiologist 2	26	25
dsc	ANN pipeline	Radiologist 2	24	25
dsc	ANN pipeline	Radiologist 2	26	25
dsc	ANN pipeline	Radiologist 2	23	25
dsc	ANN pipeline	Radiologist 2	26	25
dsc	ANN pipeline	Radiologist 2	25	25
dsc	Inter-rater	Both	24	25
dsc	Inter-rater	Both	25	25
dsc	Inter-rater	Both	24	25
dsc	Inter-rater	Both	19	25
dsc	Inter-rater	Both	24	25
dsc	Inter-rater	Both	20	25
dsc	Inter-rater	Both	24	25
dsc	Inter-rater	Both	23	25
dsc	Inter-rater	Both	26	25
dsc	Inter-rater	Both	24	25
dsc	Inter-rater	Both	25	25
dsc	Inter-rater	Both	23	25
asc	ANN pipeline	Radiologist	25	24
asc	ANN pipeline	Radiologist	26	24
asc	ANN pipeline	Radiologist	25	24
asc	ANN pipeline	Radiologist	24	24
asc	ANN pipeline	Radiologist	27	24
asc	ANN pipeline	Radiologist	25	24
asc	ANN pipeline	Radiologist	25	24
asc	ANN pipeline	Radiologist	26	24
asc	ANN pipeline	Radiologist	26	24
asc	ANN pipeline	Radiologist	22	24
asc	ANN pipeline	Radiologist	28	24
asc	ANN pipeline	Radiologist	23	24
asc	ANN pipeline	Radiologist	25	24
asc	ANN pipeline	Radiologist	25	24
asc	ANN pipeline	Radiologist	28	24
asc	ANN pipeline	Radiologist	25	24
asc	ANN pipeline	Radiologist	25	24
asc	ANN pipeline	Radiologist	24	24
asc	ANN pipeline	Radiologist	27	24
asc	ANN pipeline	Radiologist	26	24
asc	ANN pipeline	Radiologist	24	24
asc	ANN pipeline	Radiologist	22	24
asc	ANN pipeline	Radiologist 2	26	24
asc	ANN pipeline	Radiologist 2	27	24
asc	ANN pipeline	Radiologist 2	25	24
asc	ANN pipeline	Radiologist 2	24	24
asc	ANN pipeline	Radiologist 2	22	24
asc	ANN pipeline	Radiologist 2	23	24
asc	ANN pipeline	Radiologist 2	26	24
asc	ANN pipeline	Radiologist 2	24	24
asc	ANN pipeline	Radiologist 2	26	24
asc	Inter-rater	Both	25	24
asc	Inter-rater	Both	24	24
asc	Inter-rater	Both	23	24
asc	Inter-rater	Both	26	24
asc	Inter-rater	Both	24	24
asc	Inter-rater	Both	22	24
asc	Inter-rater	Both	24	24
asc	Inter-rater	Both	26	24
asc	Inter-rater	Both	25	24
asc	ANN pipeline	Radiologist	26	24
asc	ANN pipeline	Radiologist	28	24
asc	ANN pipeline	Radiologist	23	24
asc	ANN pipeline	Radiologist	26	24
asc	ANN pipeline	Radiologist 2	26	24
asc	Inter-rater	Both	24	24
asc	ANN pipeline	Radiologist	24	24
asc	ANN pipeline	Radiologist	25	24
asc	ANN pipeline	Radiologist 2	23	24
asc	ANN pipeline	Radiologist 2	23	24
asc	Inter-rater	Both	22	24
asc	Inter-rater	Both	25	24
dsc	ANN pipeline	Radiologist	26	24
dsc	ANN pipeline	Radiologist	17	24
dsc	ANN pipeline	Radiologist	24	24
dsc	ANN pipeline	Radiologist	24	24
dsc	ANN pipeline	Radiologist	24	24
dsc	ANN pipeline	Radiologist	27	24
dsc	ANN pipeline	Radiologist	22	24
dsc	ANN pipeline	Radiologist	22	24
dsc	ANN pipeline	Radiologist	21	24
dsc	ANN pipeline	Radiologist	23	24
dsc	ANN pipeline	Radiologist	26	24
dsc	ANN pipeline	Radiologist	26	24
dsc	ANN pipeline	Radiologist	27	24
dsc	ANN pipeline	Radiologist	23	24
dsc	ANN pipeline	Radiologist	23	24
dsc	ANN pipeline	Radiologist	23	24
dsc	ANN pipeline	Radiologist	26	24
dsc	ANN pipeline	Radiologist	24	24
dsc	ANN pipeline	Radiologist	21	24
dsc	ANN pipeline	Radiologist	22	24
dsc	ANN pipeline	Radiologist	24	24
dsc	ANN pipeline	Radiologist	24	24
dsc	ANN pipeline	Radiologist	24	24
dsc	ANN pipeline	Radiologist	25	24
dsc	ANN pipeline	Radiologist	21	24
dsc	ANN pipeline	Radiologist	21	24
dsc	ANN pipeline	Radiologist	25	24
dsc	ANN pipeline	Radiologist	24	24
dsc	ANN pipeline	Radiologist	23	24
dsc	ANN pipeline	Radiologist	23	24
dsc	ANN pipeline	Radiologist	23	24
dsc	ANN pipeline	Radiologist	25	24
dsc	ANN pipeline	Radiologist	21	24
dsc	ANN pipeline	Radiologist	23	24
dsc	ANN pipeline	Radiologist	26	24
dsc	ANN pipeline	Radiologist 2	26	24
dsc	ANN pipeline	Radiologist 2	27	24
dsc	ANN pipeline	Radiologist 2	24	24
dsc	ANN pipeline	Radiologist 2	24	24
dsc	ANN pipeline	Radiologist 2	25	24
dsc	ANN pipeline	Radiologist 2	21	24
dsc	ANN pipeline	Radiologist 2	24	24
dsc	ANN pipeline	Radiologist 2	22	24
dsc	ANN pipeline	Radiologist 2	22	24
dsc	ANN pipeline	Radiologist 2	22	24
dsc	ANN pipeline	Radiologist 2	24	24
dsc	ANN pipeline	Radiologist 2	23	24
dsc	ANN pipeline	Radiologist 2	23	24
dsc	ANN pipeline	Radiologist 2	21	24
dsc	ANN pipeline	Radiologist 2	22	24
dsc	ANN pipeline	Radiologist 2	22	24
dsc	ANN pipeline	Radiologist 2	28	24
dsc	ANN pipeline	Radiologist 2	21	24
dsc	ANN pipeline	Radiologist 2	24	24
dsc	ANN pipeline	Radiologist 2	21	24
dsc	ANN pipeline	Radiologist 2	21	24
dsc	ANN pipeline	Radiologist 2	23	24
dsc	ANN pipeline	Radiologist 2	25	24
dsc	ANN pipeline	Radiologist 2	23	24
dsc	ANN pipeline	Radiologist 2	23	24
dsc	ANN pipeline	Radiologist 2	23	24
dsc	ANN pipeline	Radiologist 2	22	24
dsc	ANN pipeline	Radiologist 2	24	24
dsc	ANN pipeline	Radiologist 2	22	24
dsc	ANN pipeline	Radiologist 2	23	24
dsc	ANN pipeline	Radiologist 2	23	24
dsc	ANN pipeline	Radiologist 2	22	24
dsc	ANN pipeline	Radiologist 2	22	24
dsc	ANN pipeline	Radiologist 2	21	24
dsc	ANN pipeline	Radiologist 2	20	24
dsc	ANN pipeline	Radiologist 2	22	24
dsc	ANN pipeline	Radiologist 2	22	24
dsc	ANN pipeline	Radiologist 2	24	24
dsc	ANN pipeline	Radiologist 2	20	24
dsc	ANN pipeline	Radiologist 2	23	24
dsc	ANN pipeline	Radiologist 2	22	24
dsc	ANN pipeline	Radiologist 2	22	24
dsc	ANN pipeline	Radiologist 2	21	24
dsc	ANN pipeline	Radiologist 2	21	24
dsc	ANN pipeline	Radiologist 2	21	24
dsc	ANN pipeline	Radiologist 2	20	24
dsc	ANN pipeline	Radiologist 2	22	24
dsc	ANN pipeline	Radiologist 2	23	24
dsc	ANN pipeline	Radiologist 2	23	24
dsc	ANN pipeline	Radiologist 2	24	24
dsc	ANN pipeline	Radiologist 2	28	24
dsc	Inter-rater	Both	24	24
dsc	Inter-rater	Both	26	24
dsc	Inter-rater	Both	25	24
[truncated: 1,251 more rows]

## Sheet: Figure 6
part	d1	d2
ARCH	27	30
ARCH	30	31
ARCH	31	29
ARCH	29	28
ARCH	25	27
ARCH	25	27
ARCH	24	22
ARCH	22	26
ARCH	24	28
ARCH	23	25
ARCH	25	26
ARCH	26	24
ARCH	25	26
ARCH	26	26
ARCH	26	27
ARCH	29	30
ARCH	25	22
ARCH	22	22
ARCH	28	28
ARCH	28	30
ARCH	30	26
ARCH	30	30
ARCH	30	28
ARCH	26	26
ARCH	26	25
ARCH	25	24
ARCH	26	28
ARCH	28	32
ARCH	32	29
ARCH	28	30
ARCH	30	29
ARCH	26	25
ARCH	28	30
ARCH	30	30
ARCH	26	24
ARCH	23	23
ARCH	30	30
ARCH	27	25
ARCH	28	34
ARCH	34	33
ARCH	33	33
ARCH	30	30
ARCH	24	26
ARCH	29	30
ARCH	27	28
ARCH	30	30
ARCH	24	24
ARCH	27	23
ARCH	23	28
ARCH	28	27
ARCH	27	26
ARCH	26	24
ARCH	32	26
ARCH	26	29
ARCH	29	32
ARCH	32	28
ARCH	32	27
ARCH	27	29
ARCH	26	29
ARCH	27	25
ARCH	25	30
ARCH	22	24
ARCH	27	24
ARCH	24	23
ARCH	26	25
ARCH	27	25
ARCH	28	28
ARCH	30	31
ARCH	26	29
ARCH	29	28
ARCH	25	27
ARCH	31	29
ARCH	32	28
ARCH	33	26
ARCH	34	33
ARCH	30	27
ARCH	28	24
ARCH	24	28
ARCH	31	27
ARCH	27	30
ARCH	30	29
ARCH	29	31
ARCH	31	31
ARCH	31	28
ARCH	29	29
ARCH	29	29
ARCH	29	26
ARCH	26	26
ARCH	26	25
ARCH	26	27
ARCH	29	33
ARCH	33	35
ARCH	25	27
ARCH	27	26
ARCH	26	25
ARCH	23	24
ARCH	26	27
ARCH	27	28
ARCH	28	27
ARCH	27	26
ARCH	27	27
ARCH	27	28
ARCH	25	27
ARCH	28	28
ARCH	28	27
ARCH	28	27
ARCH	27	26
ARCH	29	30
ARCH	31	29
ARCH	29	30
ARCH	27	29
ARCH	24	25
ARCH	25	24
ARCH	32	30
ARCH	30	27
ARCH	23	24
ARCH	24	23
ARCH	23	24
ARCH	25	25
ARCH	22	24
ARCH	24	23
ARCH	23	22
ARCH	22	22
ARCH	22	35
ARCH	26	27
ARCH	28	27
ARCH	26	28
ARCH	29	29
ARCH	29	30
ARCH	28	28
ARCH	28	27
ARCH	25	25
ARCH	29	27
ARCH	27	25
ARCH	27	28
ARCH	23	23
ARCH	28	28
ARCH	28	29
ARCH	26	29
ARCH	29	29
ARCH	29	29
ARCH	26	30
ARCH	30	25
ARCH	25	27
ARCH	24	24
ARCH	24	26
ARCH	26	20
ARCH	28	28
ARCH	28	26
ARCH	26	28
ARCH	28	27
ARCH	25	26
ARCH	26	25
ARCH	28	26
ARCH	30	27
ARCH	31	28
ARCH	28	28
ARCH	26	29
ARCH	29	28
ARCH	28	26
ARCH	28	25
ARCH	27	26
ARCH	26	28
ARCH	28	25
ARCH	25	23
ARCH	23	22
ARCH	31	25
ARCH	25	28
ARCH	24	25
ARCH	26	30
ARCH	30	28
ARCH	24	31
ARCH	31	29
ARCH	25	27
ARCH	27	26
ARCH	29	32
ARCH	28	29
ARCH	25	23
ARCH	23	26
ARCH	26	23
ARCH	23	23
ARCH	27	31
ARCH	28	32
ARCH	27	28
ARCH	28	24
ARCH	31	30
ARCH	26	24
ARCH	25	25
ARCH	26	26
ARCH	29	24
ARCH	24	27
ARCH	28	24
ARCH	24	28
ARCH	29	29
ARCH	29	29
ARCH	29	31
ARCH	25	23
ARCH	25	21
ARCH	25	25
ARCH	33	31
ARCH	26	24
ARCH	24	22
ARCH	22	23
ARCH	20	26
ARCH	30	29
ARCH	29	15
ARCH	15	30
ARCH	30	25
ARCH	30	31
ARCH	31	30
ARCH	28	24
ARCH	27	27
ARCH	27	24
ARCH	26	26
ARCH	25	24
ARCH	32	30
ARCH	25	27
ARCH	26	25
ARCH	32	30
ARCH	30	33
ARCH	33	32
ARCH	26	26
ARCH	26	25
ARCH	25	25
ARCH	34	32
ARCH	24	21
ARCH	29	27
ARCH	29	27
ARCH	27	25
ARCH	30	31
ARCH	31	30
ARCH	30	33
ARCH	28	27
ARCH	27	31
ARCH	29	30
ARCH	30	28
ARCH	28	27
ARCH	29	25
ARCH	27	26
ARCH	25	31
ARCH	31	26
ARCH	25	25
ARCH	25	21
ARCH	30	28
ARCH	28	30
ARCH	25	28
ARCH	26	31
ARCH	27	27
ARCH	27	29
ARCH	27	29
ARCH	29	26
ARCH	26	28
ARCH	37	32
ARCH	32	31
ARCH	26	23
ARCH	23	27
ARCH	27	26
ARCH	22	22
ARCH	32	32
ARCH	25	27
ARCH	31	34
ARCH	24	26
ARCH	26	24
ARCH	24	24
ARCH	26	26
ARCH	26	27
ARCH	22	28
ARCH	23	23
ARCH	25	25
ARCH	25	25
ARCH	25	24
ARCH	22	21
ARCH	28	31
ARCH	31	28
ARCH	28	29
ARCH	23	24
ARCH	24	25
ARCH	25	22
ARCH	25	30
ARCH	30	29
ARCH	29	28
ARCH	31	32
ARCH	32	31
ARCH	30	29
ARCH	28	28
ARCH	28	26
ARCH	29	33
ARCH	33	29
ARCH	30	28
ARCH	28	27
ARCH	27	27
ARCH	30	29
ARCH	29	30
ARCH	29	31
ARCH	31	29
ARCH	29	30
ARCH	30	31
ARCH	26	25
ARCH	32	30
ARCH	26	26
ARCH	28	30
ARCH	30	27
ARCH	27	26
ARCH	27	28
ARCH	28	31
ARCH	31	28
ARCH	26	31
ARCH	27	28
ARCH	32	28
ARCH	24	26
ARCH	26	22
ARCH	22	25
ARCH	25	26
ARCH	26	26
ARCH	23	26
ARCH	28	27
ARCH	25	29
ARCH	23	26
ARCH	24	26
ARCH	26	27
ARCH	30	29
ARCH	25	23
ARCH	23	26
ARCH	26	25
ARCH	26	25
ARCH	25	28
ARCH	24	25
ARCH	26	27
ARCH	27	26
ARCH	26	24
ARCH	24	28
ARCH	26	23
ARCH	31	26
ARCH	29	27
ARCH	27	26
ARCH	26	26
ARCH	31	29
ARCH	34	31
ARCH	31	31
ARCH	31	32
ARCH	32	36
ARCH	28	31
ARCH	31	28
ARCH	28	28
ARCH	25	26
ARCH	26	27
ARCH	27	25
ARCH	25	23
ARCH	29	28
ARCH	24	25
ARCH	25	27
ARCH	27	27
ARCH	25	24
ARCH	24	19
ARCH	24	25
ARCH	25	25
ARCH	25	24
ARCH	28	29
ARCH	29	29
ARCH	29	29
ARCH	24	29
ARCH	29	29
ARCH	31	31
ARCH	20	21
ARCH	27	25
ARCH	26	29
ARCH	22	25
ARCH	28	30
ARCH	25	26
ARCH	25	19
ARCH	28	29
ARCH	31	30
ARCH	26	30
ARCH	22	27
ARCH	31	32
ARCH	32	31
ARCH	28	28
ARCH	29	28
ARCH	22	24
ARCH	26	28
ARCH	26	30
ARCH	24	24
ARCH	26	28
ARCH	26	27
ARCH	27	27
ARCH	25	26
ARCH	29	27
ARCH	29	27
ARCH	32	28
ARCH	28	31
ARCH	27	27
ARCH	27	25
ARCH	29	30
ARCH	30	29
ARCH	29	31
ARCH	28	28
ARCH	28	28
ARCH	28	27
ARCH	27	29
ARCH	28	29
ARCH	30	27
ARCH	25	24
ARCH	25	25
ARCH	28	26
ARCH	26	29
ARCH	27	34
ARCH	34	34
ARCH	25	29
ARCH	27	25
ARCH	25	25
ARCH	22	23
ARCH	23	22
ARCH	22	20
ARCH	20	22
ARCH	27	30
ARCH	28	25
ARCH	25	23
ARCH	25	28
ARCH	24	24
ARCH	24	27
ARCH	26	28
ARCH	28	30
ARCH	30	26
ARCH	25	27
ARCH	26	26
ARCH	27	26
ARCH	23	26
ARCH	26	25
ARCH	29	28
ARCH	26	23
ARCH	23	22
ARCH	25	29
ARCH	29	25
ARCH	28	22
ARCH	22	27
ARCH	28	25
ARCH	33	32
ARCH	32	30
ARCH	26	26
ARCH	33	34
ARCH	28	28
ARCH	25	26
ARCH	30	31
ARCH	29	28
ARCH	29	31
ARCH	28	29
ARCH	25	25
ARCH	27	24
ARCH	24	25
ARCH	24	26
ARCH	30	28
ARCH	28	28
ARCH	25	29
ARCH	29	26
ARCH	19	19
ARCH	19	20
ARCH	28	26
ARCH	25	27
ARCH	25	26
ARCH	26	24
ARCH	24	24
ARCH	27	27
ARCH	29	30
ARCH	27	27
ARCH	27	31
ARCH	29	28
ARCH	26	25
ARCH	26	27
ARCH	25	25
ARCH	36	35
ARCH	24	24
ARCH	27	26
ARCH	23	22
ARCH	25	26
ARCH	32	29
ARCH	26	26
ARCH	27	23
ARCH	25	27
ARCH	25	26
ARCH	31	30
ARCH	24	23
ARCH	33	30
ARCH	29	29
ARCH	31	30
ARCH	30	29
ARCH	32	33
ARCH	27	31
ARCH	27	27
ARCH	26	26
ARCH	26	25
ARCH	25	28
ARCH	19	21
ARCH	25	23
ARCH	28	26
ARCH	34	34
ARCH	34	28
ARCH	24	26
ARCH	27	26
ARCH	28	30
ARCH	31	24
ARCH	27	29
ARCH	34	34
ARCH	28	26
ARCH	29	29
ARCH	26	26
ARCH	27	24
ARCH	24	25
ARCH	32	33
ARCH	34	34
ARCH	30	32
ARCH	25	27
ARCH	27	26
ARCH	26	28
ARCH	27	30
ARCH	22	26
ARCH	27	27
ARCH	27	26
ARCH	24	28
ARCH	22	23
ARCH	25	25
ARCH	30	29
ARCH	29	28
ARCH	34	34
ARCH	34	36
ARCH	24	24
ARCH	28	29
ARCH	29	29
ARCH	29	28
ARCH	27	31
ARCH	24	25
ARCH	28	29
ARCH	27	27
ARCH	25	25
ARCH	25	26
ARCH	26	23
ARCH	26	25
ARCH	27	24
ARCH	23	24
ARCH	27	27
ARCH	27	26
ARCH	25	23
ARCH	30	27
ARCH	27	26
ARCH	28	30
ARCH	25	27
ARCH	20	22
ARCH	27	29
ARCH	31	32
ARCH	25	27
ARCH	26	31
ARCH	31	25
ARCH	27	27
ARCH	33	28
ARCH	25	26
ARCH	24	24
ARCH	27	26
ARCH	26	27
ARCH	27	28
ARCH	27	29
ARCH	30	32
ARCH	30	27
ARCH	26	24
ARCH	27	28
ARCH	25	28
ARCH	23	28
ARCH	24	23
ARCH	23	26
ARCH	19	27
ARCH	23	25
ARCH	26	30
ARCH	30	30
ARCH	25	27
ARCH	29	26
ARCH	24	28
ARCH	31	29
ARCH	26	28
ARCH	28	27
ARCH	30	29
ARCH	24	27
ARCH	27	19
ARCH	30	32
ARCH	25	25
ARCH	25	26
ARCH	25	26
ARCH	23	24
ARCH	28	25
ARCH	24	28
ARCH	28	28
ARCH	30	28
ARCH	37	40
ARCH	27	29
ARCH	30	31
ARCH	25	29
ARCH	25	25
ARCH	27	30
ARCH	29	28
ARCH	28	30
ARCH	31	30
ARCH	22	24
ARCH	25	25
ARCH	29	28
ARCH	31	26
ARCH	28	28
ARCH	28	25
ARCH	26	26
ARCH	27	25
ARCH	29	29
ARCH	32	35
ARCH	24	25
ARCH	34	34
ARCH	27	31
ARCH	24	26
ARCH	25	25
ARCH	27	27
ARCH	25	25
ARCH	30	27
ARCH	24	26
ARCH	28	26
ARCH	28	28
ARCH	28	28
ARCH	26	25
ARCH	28	26
ARCH	26	28
ARCH	29	26
ARCH	26	22
ARCH	28	29
ARCH	23	25
ARCH	22	26
ARCH	25	26
ARCH	30	27
ARCH	31	30
ARCH	27	28
ARCH	28	27
ARCH	26	27
ARCH	31	28
ARCH	22	27
ARCH	26	29
ARCH	27	27
ARCH	24	23
ARCH	30	30
ARCH	24	27
ARCH	29	28
ARCH	25	27
ARCH	28	33
ARCH	28	29
ARCH	27	26
ARCH	34	34
ARCH	34	26
ARCH	33	33
ARCH	28	27
ARCH	28	27
ARCH	32	28
ARCH	27	29
ARCH	30	31
ARCH	23	27
ARCH	27	28
ARCH	31	31
ARCH	27	26
ARCH	26	26
ARCH	29	16
ARCH	27	27
ARCH	30	30
ARCH	28	30
ARCH	26	31
ARCH	29	27
ARCH	24	20
ARCH	30	29
ARCH	23	25
ARCH	21	28
ARCH	30	29
ARCH	28	27
ARCH	33	30
ARCH	20	26
ARCH	28	28
ARCH	26	25
ARCH	31	32
ARCH	25	26
ARCH	31	32
ARCH	23	22
ARCH	27	28
ARCH	27	24
ARCH	25	26
ARCH	23	26
ARCH	25	24
ARCH	29	29
ARCH	29	29
ARCH	28	29
ARCH	28	29
ARCH	28	28
ARCH	29	31
ARCH	29	27
ARCH	28	26
ARCH	27	28
ARCH	22	25
ARCH	29	29
ARCH	31	31
ARCH	26	26
ARCH	28	28
ARCH	27	27
ARCH	27	25
ARCH	28	30
ARCH	26	23
ARCH	22	26
ARCH	27	26
ARCH	24	26
ARCH	28	30
ARCH	32	32
ARCH	25	28
ARCH	24	25
ARCH	28	30
ARCH	25	24
ARCH	29	30
ARCH	30	30
ARCH	28	25
ARCH	27	26
ARCH	26	28
ARCH	27	27
ARCH	33	34
ARCH	25	27
ARCH	33	27
ARCH	25	26
ARCH	30	32
ARCH	27	27
ARCH	30	27
ARCH	26	26
ARCH	24	24
ARCH	24	27
ARCH	30	31
ARCH	28	28
ARCH	22	24
ARCH	31	28
ARCH	26	23
ARCH	28	28
ARCH	29	30
ARCH	29	31
ARCH	24	23
ARCH	28	29
ARCH	26	28
ARCH	32	31
ARCH	27	27
ARCH	35	35
ARCH	24	35
ARCH	28	24
ARCH	27	27
ARCH	29	29
ARCH	23	24
ARCH	28	25
ARCH	31	28
ARCH	30	29
ARCH	25	23
ARCH	24	22
ARCH	29	27
ARCH	29	27
ARCH	30	30
ARCH	32	29
ARCH	31	30
ARCH	29	29
ARCH	30	28
ARCH	24	27
ARCH	27	29
ARCH	27	28
ARCH	30	26
ARCH	29	27
ARCH	29	30
ARCH	28	27
ARCH	29	29
ARCH	23	24
ARCH	26	24
ARCH	28	29
ARCH	30	29
ARCH	28	25
ARCH	27	29
ARCH	29	31
ARCH	26	29
ARCH	30	32
ARCH	27	28
ARCH	20	22
ARCH	28	29
ARCH	27	27
ARCH	31	31
ARCH	26	26
ARCH	24	23
ARCH	31	32
ARCH	28	28
ARCH	32	29
ARCH	29	29
ARCH	28	28
ARCH	27	28
ARCH	29	30
ARCH	28	27
ARCH	30	28
ARCH	27	25
ARCH	25	23
ARCH	26	28
ARCH	29	30
ARCH	27	26
ARCH	27	24
ARCH	27	25
ARCH	32	31
ARCH	26	22
ARCH	30	30
ARCH	27	27
ARCH	24	23
ARCH	28	30
ARCH	26	28
ARCH	26	27
ARCH	27	29
ARCH	32	27
ARCH	33	29
ARCH	35	34
ARCH	29	31
ARCH	27	28
ARCH	32	28
ARCH	32	29
ARCH	24	26
ARCH	25	27
ARCH	27	29
ARCH	26	28
ARCH	21	23
ARCH	24	23
ARCH	30	32
ARCH	32	36
ARCH	25	26
ARCH	26	30
ARCH	28	32
ARCH	28	30
ARCH	29	29
ARCH	25	25
ARCH	26	25
ARCH	28	32
ARCH	28	25
ARCH	27	30
ARCH	29	26
ARCH	25	26
ARCH	29	29
ARCH	34	35
ARCH	30	32
ARCH	26	28
ARCH	27	27
ARCH	31	30
ARCH	30	29
ARCH	21	22
ARCH	26	28
ARCH	30	30
ARCH	28	26
ARCH	29	28
ARCH	23	22
ARCH	27	28
ARCH	21	26
ARCH	23	22
ARCH	30	26
ARCH	23	23
ARCH	29	30
ARCH	26	25
ARCH	31	30
ARCH	29	29
ARCH	27	28
ARCH	27	20
ARCH	26	26
ARCH	26	27
ARCH	34	33
ARCH	27	28
ARCH	26	29
ARCH	31	30
ARCH	31	31
ARCH	29	29
ARCH	22	25
ARCH	29	28
ARCH	30	29
ARCH	29	29
ARCH	26	25
ARCH	27	27
ARCH	26	30
ARCH	22	24
ARCH	23	25
ARCH	29	29
ARCH	35	33
ARCH	29	28
ARCH	24	28
ARCH	31	33
ARCH	29	26
ARCH	22	25
ARCH	27	29
ARCH	27	27
ARCH	30	29
ARCH	29	28
ARCH	30	29
ARCH	27	29
ARCH	29	29
ARCH	28	27
ARCH	28	27
ARCH	25	25
ARCH	28	28
ARCH	27	26
ARCH	26	28
ARCH	22	25
ARCH	20	22
ARCH	26	29
ARCH	27	22
ARCH	29	28
ASC	29	29
ASC	29	29
ASC	29	29
ASC	29	28
ASC	29	31
ASC	31	30
ASC	30	31
ASC	32	32
ASC	30	28
ASC	27	26
ASC	26	26
ASC	27	29
ASC	29	27
ASC	27	29
ASC	35	36
ASC	36	35
ASC	25	26
ASC	26	27
ASC	27	26
ASC	26	27
ASC	27	27
ASC	27	27
ASC	27	28
ASC	28	28
ASC	33	33
ASC	26	26
ASC	26	27
ASC	31	31
ASC	31	30
ASC	30	31
ASC	31	32
ASC	32	32
ASC	32	31
ASC	30	29
ASC	29	30
ASC	30	29
ASC	29	30
ASC	28	30
ASC	30	34
ASC	34	31
ASC	31	29
ASC	34	35
ASC	35	34
ASC	34	34
ASC	30	28
ASC	28	27
ASC	27	28
ASC	28	28
ASC	27	30
ASC	29	31
ASC	31	31
ASC	20	15
ASC	15	28
ASC	27	27
ASC	27	27
ASC	30	30
ASC	27	27
ASC	27	25
ASC	31	32
ASC	28	27
ASC	33	32
ASC	32	33
ASC	30	31
ASC	27	28
ASC	28	27
ASC	34	33
ASC	33	33
ASC	33	32
ASC	32	33
ASC	31	31
ASC	28	30
ASC	30	30
ASC	23	26
ASC	24	26
ASC	26	24
ASC	31	31
ASC	31	31
ASC	28	28
ASC	33	32
ASC	25	27
ASC	35	33
ASC	28	28
ASC	28	28
ASC	28	29
ASC	22	22
ASC	28	29
ASC	29	29
ASC	29	28
ASC	26	27
ASC	27	26
ASC	26	26
ASC	30	29
ASC	29	28
ASC	30	32
ASC	32	31
ASC	37	36
ASC	36	35
ASC	35	36
ASC	36	36
ASC	34	33
ASC	33	33
ASC	33	33
ASC	33	33
ASC	28	29
ASC	32	30
ASC	30	30
ASC	24	27
ASC	33	32
ASC	27	26
ASC	26	28
ASC	24	25
ASC	35	36
ASC	36	36
ASC	32	32
ASC	30	30
ASC	30	32
ASC	32	31
ASC	31	31
ASC	25	25
ASC	25	25
ASC	26	26
ASC	26	27
ASC	39	41
ASC	28	29
ASC	34	33
ASC	32	30
ASC	30	30
ASC	31	31
ASC	30	30
ASC	30	28
ASC	36	35
ASC	28	28
ASC	31	27
ASC	28	32
ASC	32	29
ASC	34	33
ASC	33	34
ASC	29	30
ASC	39	40
ASC	29	27
ASC	24	22
ASC	22	24
ASC	24	22
ASC	22	24
ASC	27	27
ASC	27	28
ASC	28	27
ASC	28	30
ASC	30	30
ASC	30	28
ASC	34	33
ASC	32	32
ASC	32	32
ASC	32	32
ASC	32	30
ASC	30	31
ASC	32	34
ASC	34	36
ASC	36	34
ASC	34	32
ASC	32	34
ASC	28	27
ASC	42	41
ASC	41	42
ASC	30	31
ASC	31	30
ASC	30	30
ASC	30	30
ASC	26	26
ASC	26	27
ASC	27	25
ASC	25	25
ASC	24	25
ASC	25	26
ASC	26	24
ASC	24	26
ASC	28	28
ASC	30	30
ASC	30	32
ASC	32	31
ASC	27	28
ASC	28	28
ASC	28	29
ASC	29	26
ASC	32	31
ASC	31	32
ASC	32	30
ASC	30	31
ASC	36	37
ASC	37	34
ASC	34	33
ASC	33	34
ASC	28	29
ASC	29	30
ASC	30	29
ASC	29	29
ASC	32	28
ASC	28	28
ASC	32	31
ASC	31	31
ASC	28	28
ASC	28	29
ASC	30	29
ASC	36	36
ASC	36	35
ASC	32	32
ASC	28	27
ASC	33	33
ASC	24	25
ASC	25	24
ASC	33	33
ASC	33	33
ASC	33	32
ASC	27	29
ASC	27	27
ASC	27	25
ASC	25	25
ASC	29	29
ASC	27	22
ASC	22	24
ASC	31	31
ASC	25	25
ASC	25	26
ASC	26	22
ASC	22	24
ASC	24	24
ASC	29	29
ASC	29	29
ASC	29	28
ASC	29	27
ASC	27	26
ASC	33	33
ASC	29	29
ASC	31	31
ASC	31	31
ASC	31	31
ASC	33	34
ASC	26	26
ASC	26	26
ASC	29	28
ASC	29	31
ASC	28	28
ASC	28	29
ASC	31	32
ASC	32	31
ASC	31	31
ASC	29	29
ASC	24	23
ASC	23	25
ASC	29	30
ASC	30	29
ASC	32	35
ASC	35	32
ASC	32	32
ASC	32	32
ASC	29	30
ASC	30	31
ASC	31	34
ASC	34	30
ASC	25	25
ASC	29	29
ASC	29	30
ASC	27	28
ASC	28	27
ASC	27	26
ASC	26	27
ASC	27	28
ASC	25	28
ASC	37	38
ASC	38	36
ASC	28	27
ASC	27	26
ASC	26	26
ASC	26	28
ASC	25	24
ASC	24	24
ASC	24	25
ASC	25	25
ASC	34	29
ASC	28	30
ASC	32	32
ASC	32	31
ASC	25	26
ASC	31	31
ASC	28	28
ASC	28	27
ASC	27	29
ASC	29	27
ASC	33	34
ASC	34	34
ASC	34	32
ASC	33	33
ASC	26	25
ASC	25	25
ASC	25	25
ASC	32	32
ASC	35	35
ASC	35	34
ASC	24	25
ASC	31	31
ASC	31	32
ASC	32	31
ASC	31	30
ASC	28	27
ASC	27	27
ASC	31	31
ASC	26	26
ASC	26	24
ASC	24	26
ASC	34	36
ASC	36	36
ASC	36	38
ASC	28	28
ASC	25	23
ASC	23	25
ASC	25	24
ASC	24	24
ASC	30	31
ASC	31	33
ASC	28	27
ASC	27	28
ASC	35	36
ASC	36	36
ASC	31	30
ASC	26	27
ASC	30	28
ASC	25	25
ASC	25	25
ASC	29	27
ASC	27	30
ASC	31	30
ASC	30	32
ASC	32	32
ASC	31	31
ASC	31	30
ASC	26	24
ASC	32	31
ASC	33	34
ASC	25	25
ASC	25	26
ASC	26	26
ASC	26	25
ASC	28	27
ASC	30	30
ASC	30	30
ASC	30	31
ASC	26	25
ASC	25	26
ASC	26	23
ASC	34	34
ASC	34	34
ASC	31	31
ASC	31	31
ASC	31	32
ASC	26	27
ASC	27	26
ASC	27	25
ASC	27	26
ASC	26	26
ASC	28	28
ASC	30	29
ASC	32	30
ASC	30	32
ASC	32	30
ASC	30	30
ASC	31	35
ASC	35	38
ASC	38	36
ASC	36	34
ASC	25	25
ASC	25	25
ASC	25	25
ASC	35	33
ASC	33	33
ASC	33	34
ASC	25	25
ASC	25	27
ASC	27	27
ASC	27	26
ASC	30	27
ASC	27	28
ASC	28	26
ASC	26	28
ASC	34	32
ASC	24	23
ASC	27	28
ASC	28	27
ASC	29	29
ASC	28	27
ASC	27	25
ASC	30	28
ASC	28	30
ASC	30	33
ASC	33	32
ASC	32	31
ASC	32	32
ASC	32	33
ASC	31	31
ASC	31	32
ASC	32	31
ASC	31	32
ASC	32	31
ASC	24	22
ASC	32	35
ASC	28	30
ASC	37	38
ASC	32	32
ASC	32	32
ASC	29	28
ASC	32	33
ASC	33	31
ASC	31	32
ASC	32	32
ASC	29	31
ASC	25	26
ASC	33	33
ASC	33	34
ASC	34	34
ASC	24	26
ASC	26	28
ASC	31	32
ASC	29	29
ASC	29	27
ASC	27	28
ASC	30	29
ASC	29	28
ASC	28	29
ASC	26	23
ASC	23	24
ASC	33	32
ASC	32	33
ASC	28	28
ASC	28	27
ASC	27	29
ASC	30	31
ASC	25	25
ASC	25	25
ASC	25	26
ASC	26	28
ASC	29	30
ASC	37	35
ASC	35	37
ASC	25	26
ASC	26	25
ASC	25	25
ASC	29	28
ASC	25	27
ASC	27	26
ASC	26	27
ASC	26	27
ASC	23	24
ASC	24	23
ASC	26	25
ASC	25	25
ASC	25	22
ASC	22	21
ASC	33	34
ASC	34	33
ASC	33	34
ASC	23	24
ASC	24	25
ASC	25	23
ASC	29	30
ASC	30	30
ASC	30	29
ASC	35	36
ASC	36	34
ASC	25	28
ASC	26	28
ASC	32	34
ASC	34	36
ASC	33	35
ASC	29	28
ASC	36	35
ASC	26	27
ASC	32	32
ASC	33	33
ASC	33	32
ASC	29	29
ASC	29	27
ASC	27	28
ASC	33	34
ASC	34	34
ASC	33	33
ASC	33	36
ASC	36	33
ASC	33	34
ASC	26	27
ASC	30	31
ASC	31	31
ASC	28	26
ASC	30	29
ASC	29	30
ASC	38	36
ASC	29	30
ASC	30	29
ASC	25	24
ASC	29	30
ASC	31	30
ASC	30	30
ASC	30	29
ASC	29	30
ASC	31	33
ASC	33	33
ASC	33	33
ASC	32	32
ASC	28	28
ASC	29	30
ASC	30	29
ASC	25	25
ASC	26	27
ASC	27	26
ASC	26	27
ASC	28	28
ASC	28	30
ASC	27	28
ASC	27	27
ASC	32	31
ASC	25	28
ASC	26	28
ASC	28	29
ASC	30	33
ASC	27	25
ASC	33	34
ASC	34	34
ASC	34	33
ASC	37	36
ASC	23	21
ASC	26	25
ASC	25	26
ASC	26	25
ASC	25	26
ASC	31	30
ASC	30	29
ASC	26	26
ASC	27	27
ASC	27	26
ASC	26	24
ASC	24	27
ASC	31	31
ASC	32	33
ASC	30	31
ASC	28	28
ASC	26	26
ASC	26	27
ASC	25	26
ASC	26	25
ASC	38	35
ASC	34	35
ASC	35	34
ASC	34	34
ASC	34	35
ASC	34	36
ASC	38	38
ASC	29	31
ASC	31	30
ASC	30	30
ASC	34	36
ASC	36	35
ASC	35	36
ASC	36	36
ASC	29	28
ASC	28	27
ASC	25	25
ASC	27	25
ASC	25	27
ASC	27	27
ASC	29	30
ASC	30	31
ASC	31	30
ASC	28	27
ASC	27	26
ASC	26	26
ASC	31	31
ASC	31	32
ASC	31	32
ASC	19	21
ASC	27	25
ASC	28	29
ASC	29	27
ASC	22	22
ASC	25	26
ASC	29	30
ASC	32	33
ASC	28	26
ASC	27	21
ASC	33	34
ASC	30	28
ASC	26	26
ASC	31	31
ASC	24	30
ASC	36	35
ASC	35	35
ASC	30	30
ASC	27	27
ASC	23	23
ASC	32	33
ASC	33	31
ASC	26	25
ASC	31	32
ASC	32	31
ASC	25	26
ASC	26	26
ASC	26	26
ASC	25	26
ASC	27	28
ASC	32	31
ASC	31	30
ASC	29	30
ASC	28	28
ASC	25	25
ASC	25	25
ASC	31	31
ASC	32	30
ASC	30	30
ASC	28	29
ASC	29	28
ASC	28	28
ASC	28	27
ASC	31	30
ASC	30	31
ASC	33	33
ASC	27	28
ASC	28	27
ASC	27	27
ASC	27	29
ASC	26	21
ASC	21	25
ASC	25	25
ASC	30	30
ASC	37	37
ASC	29	29
ASC	29	29
ASC	27	24
ASC	26	26
ASC	27	26
ASC	26	31
ASC	32	32
ASC	32	35
ASC	35	31
ASC	31	34
ASC	26	26
ASC	32	29
ASC	29	30
ASC	30	31
ASC	31	30
ASC	27	26
ASC	26	25
ASC	26	23
ASC	23	28
ASC	28	25
ASC	25	28
ASC	26	25
ASC	27	27
ASC	29	30
ASC	26	27
ASC	25	26
ASC	22	23
ASC	24	24
ASC	27	29
ASC	35	34
ASC	34	36
ASC	30	28
ASC	40	42
ASC	26	28
ASC	25	26
ASC	26	25
ASC	25	25
ASC	29	31
ASC	25	25
ASC	25	26
ASC	24	22
ASC	28	32
ASC	32	32
ASC	30	30
ASC	35	38
ASC	38	36
ASC	36	40
ASC	35	35
ASC	35	35
ASC	24	27
ASC	31	31
ASC	31	31
ASC	31	32
ASC	31	33
ASC	33	31
ASC	37	36
ASC	36	36
ASC	27	27
ASC	37	36
ASC	27	28
ASC	28	28
ASC	28	28
ASC	28	28
ASC	26	26
ASC	26	26
ASC	34	35
ASC	32	32
ASC	32	31
ASC	27	26
ASC	31	32
ASC	28	29
ASC	45	45
ASC	28	27
ASC	28	28
ASC	27	27
ASC	27	27
ASC	26	26
ASC	28	30
ASC	30	29
ASC	30	29
ASC	30	32
ASC	32	33
ASC	33	31
ASC	36	37
ASC	28	30
ASC	33	32
ASC	27	29
ASC	29	29
ASC	20	20
ASC	20	22
ASC	34	33
ASC	30	28
ASC	28	30
ASC	26	26
ASC	25	25
ASC	25	24
ASC	24	25
ASC	34	31
ASC	31	30
ASC	30	32
ASC	32	30
ASC	25	27
ASC	27	27
ASC	27	27
ASC	27	28
ASC	32	30
ASC	29	28
ASC	28	29
ASC	29	28
ASC	30	31
ASC	30	29
ASC	31	32
ASC	30	31
ASC	24	23
ASC	35	34
ASC	44	44
ASC	44	44
ASC	44	44
ASC	30	32
ASC	30	30
ASC	30	29
ASC	30	30
ASC	30	28
ASC	28	29
ASC	29	29
ASC	35	35
ASC	26	26
ASC	26	27
ASC	27	29
ASC	27	27
ASC	44	47
ASC	23	24
ASC	29	28
ASC	27	27
ASC	28	28
ASC	25	26
ASC	33	32
ASC	26	26
ASC	26	25
ASC	28	29
ASC	27	27
ASC	36	36
ASC	25	25
ASC	31	33
ASC	28	29
ASC	29	29
ASC	35	36
ASC	26	26
ASC	26	26
ASC	28	29
ASC	20	26
ASC	26	26
ASC	32	32
ASC	27	26
ASC	35	35
ASC	29	26
ASC	26	26
ASC	28	29
ASC	27	27
ASC	27	28
ASC	28	30
ASC	32	34
ASC	29	31
ASC	35	34
ASC	34	35
ASC	28	29
ASC	29	30
ASC	22	22
ASC	31	30
ASC	34	34
ASC	28	27
ASC	38	37
ASC	30	30
ASC	27	27
ASC	31	32
ASC	31	31
ASC	17	23
ASC	33	35
ASC	29	30
ASC	25	27
ASC	33	33
ASC	33	33
ASC	26	26
ASC	36	37
ASC	33	31
ASC	32	30
ASC	30	29
ASC	29	28
ASC	28	29
ASC	29	30
ASC	27	27
ASC	29	30
ASC	30	29
ASC	23	23
ASC	25	29
ASC	23	23
ASC	25	28
ASC	31	29
ASC	29	30
ASC	30	28
ASC	16	26
ASC	31	32
ASC	32	29
ASC	28	30
ASC	30	31
ASC	31	31
ASC	33	33
ASC	29	30
ASC	28	30
ASC	28	28
ASC	29	30
ASC	34	32
ASC	26	27
ASC	32	29
ASC	25	28
ASC	28	26
ASC	26	26
ASC	27	27
ASC	27	27
ASC	30	28
ASC	30	31
ASC	22	23
ASC	27	27
ASC	28	29
ASC	25	23
ASC	29	28
ASC	29	29
ASC	29	29
ASC	28	29
ASC	28	27
ASC	26	24
ASC	32	32
ASC	27	28
ASC	24	27
ASC	31	31
ASC	27	26
ASC	35	33
ASC	28	29
ASC	24	25
ASC	30	30
ASC	32	30
ASC	30	31
ASC	31	30
ASC	32	33
ASC	27	26
ASC	32	33
ASC	29	28
ASC	33	32
ASC	33	32
ASC	25	24
ASC	27	29
ASC	29	30
ASC	25	25
ASC	32	33
ASC	27	30
ASC	30	27
ASC	22	27
ASC	24	26
ASC	30	32
ASC	33	32
ASC	30	31
ASC	22	25
ASC	35	35
ASC	33	36
ASC	26	30
ASC	31	30
ASC	31	33
ASC	25	25
ASC	25	27
ASC	28	27
ASC	29	30
ASC	25	24
ASC	24	25
ASC	30	40
ASC	30	28
ASC	20	27
ASC	29	29
ASC	37	35
ASC	28	29
ASC	31	32
ASC	27	26
ASC	26	26
ASC	30	30
ASC	28	27
ASC	26	25
ASC	29	29
ASC	28	28
ASC	30	31
ASC	28	28
ASC	32	32
ASC	37	38
ASC	35	34
ASC	31	32
ASC	27	28
ASC	26	26
ASC	32	30
ASC	30	29
ASC	33	33
ASC	25	26
ASC	32	32
ASC	34	33
ASC	26	22
ASC	25	24
ASC	28	27
ASC	27	28
ASC	30	31
ASC	30	30
ASC	29	29
ASC	26	28
ASC	28	29
ASC	28	26
ASC	31	31
ASC	36	37
ASC	28	29
ASC	39	39
ASC	34	33
ASC	30	30
ASC	26	28
ASC	27	28
ASC	30	30
ASC	27	27
ASC	27	27
ASC	27	31
ASC	32	33
ASC	25	29
ASC	29	29
ASC	25	26
ASC	27	27
ASC	27	27
ASC	31	29
ASC	25	24
ASC	30	30
ASC	29	29
ASC	29	31
ASC	29	29
ASC	35	36
ASC	30	29
ASC	24	21
ASC	32	32
ASC	32	31
ASC	29	28
ASC	28	26
ASC	32	32
ASC	28	29
ASC	28	30
ASC	28	28
ASC	27	27
ASC	29	28
ASC	29	30
ASC	30	30
ASC	31	30
ASC	30	30
ASC	39	39
ASC	29	31
ASC	26	27
ASC	37	38
ASC	37	36
ASC	33	33
ASC	26	27
ASC	31	32
ASC	26	26
ASC	31	33
ASC	33	34
ASC	32	28
ASC	34	35
ASC	30	31
ASC	29	29
ASC	26	28
ASC	28	28
ASC	32	32
ASC	26	26
ASC	30	29
ASC	28	24
ASC	36	34
ASC	28	29
ASC	31	31
ASC	28	29
ASC	28	29
ASC	32	33
ASC	30	30
ASC	46	46
ASC	23	24
ASC	32	33
ASC	33	32
ASC	29	28
ASC	30	31
ASC	31	31
ASC	25	26
ASC	28	27
ASC	35	35
ASC	23	26
ASC	32	32
ASC	28	27
ASC	30	33
ASC	26	27
ASC	34	35
ASC	23	23
ASC	33	34
ASC	35	37
ASC	28	29
ASC	30	30
ASC	30	30
ASC	33	34
ASC	34	34
ASC	30	31
ASC	29	30
ASC	34	33
ASC	30	31
ASC	31	30
ASC	32	32
ASC	30	31
ASC	28	29
ASC	26	28
ASC	32	32
ASC	27	26
ASC	30	29
ASC	31	31
ASC	31	30
ASC	27	27
ASC	36	37
ASC	25	27
ASC	26	26
ASC	30	29
ASC	33	33
ASC	27	27
ASC	24	25
ASC	24	25
ASC	28	28
ASC	29	29
ASC	34	35
ASC	32	29
ASC	26	26
ASC	30	31
ASC	26	26
ASC	30	30
ASC	28	31
ASC	29	30
ASC	33	34
ASC	27	27
ASC	27	28
ASC	28	28
ASC	32	34
ASC	29	29
ASC	31	30
ASC	32	33
ASC	29	29
ASC	33	34
ASC	33	33
ASC	30	31
ASC	38	38
ASC	31	32
ASC	26	26
ASC	28	28
ASC	30	31
ASC	33	33
ASC	25	26
ASC	30	30
ASC	29	30
ASC	29	29
ASC	34	34
ASC	31	33
ASC	21	21
ASC	30	29
ASC	28	29
ASC	28	27
ASC	27	28
ASC	30	29
ASC	38	38
[truncated: 1,383 more rows]

## Sheet: Figure 7
diceGT_2	diceGT_3	diceGT_4	diceGT_5	diam_asc	diam_dsc	diam2_asc	diam2_dsc	diam3_asc	diam3_dsc	diam4_asc	diam4_dsc	diam5_asc	diam5_dsc
				26	18	26	18	26	18	26	18	26	18
				20		26	23	26	23	26	23	26	23
				37	25	35	25	35	25	35	25	35	25
				31	20	31	19	31	19	31	19	31	19
				27	24	28	24	28	24	28	24	28	24
				25	21	25	21	25	21	25	21	25	21
				39	27	37	27	37	27	37	27	37	27
				26	20	26	20	26	20	26	20	26	20
				28	23
				20	17	20	18	20	18	20	18	20	18
				30	21	29	23	29	23	29	23	29	23
				28	21	27	21	27	21	27	21	27	21
				37	24	37	24	37	24	37	24	37	24
				0	25	32	25	32	25	32	25	32	25
				28	18	29	18	29	18	29	18	29	18
				33	23	34	22	34	22	34	22	34	22
				26	21	26	21	26	21	26	21	26	21
				33	25	32	25	32	25	32	25	32	25
				30	20	31	21	31	21	31	21	31	21
				27	22	27	23	27	23	27	23	27	23
				27	18	28	18	28	18	28	18	28	18
				27	26	28	23	28	23	28	23	28	23
				29	26	30	25	30	25	30	25	30	25
				33	27	31	29	31	29	31	29	31	29
				21	21
				27	19	24	19	24	19	24	19	24	19
				31	23	31	22	31	22	31	22	31	22
				31	26	31	25	31	25	31	25	31	25
				29	23	29	24	29	24	29	24	29	24
				31	22	32	22	32	22	32	22	32	22
				25	20	26	19	26	19	26	19	26	19
				31	24	30	24	30	24	30	24	30	24
				27	20	27	21	27	21	27	21	27	21
				33	24	32	25	32	25	32	25	32	25
				29	20	29	21	29	21	29	21	29	21
				32	23	31	22	31	22	31	22	31	22
				29	22	29	22	29	22	29	22	29	22
				33	24	32	25	32	25	32	25	32	25
				29	23	29	22	29	22	29	22	29	22
				30	22	31	22	31	22	31	22	31	22
				33	21	32	23	32	23	32	23	32	23
				27	23	27	24	27	24	27	24	27	24
				34	26	33	26	33	26	33	26	33	26
				24	20	26	20	26	20	26	20	26	20
				27	22	29	20	29	20	29	20	29	20
					17	27	17	27	17	27	17	27	17
				28	25	29	24	29	24	29	24	29	24
				27	23	28	20	28	20	28	20	28	20
				30	24	31	26	31	26	31	26	31	26
				28	20	28	19	28	19	28	19	28	19
				34	23	34	22	34	22	34	22	34	22
				25	20	24	19	24	19	24	19	24	19
				34	23	33	22	33	22	33	22	33	22
				29	23	31	24	31	24	31	24	31	24
				28	20	27	21	27	21	27	21	27	21
				28	24	29	26	29	26	29	26	29	26
				32	19	30	20	30	20	30	20	30	20
				27	22	27	22	27	22	27	22	27	22
				34	23	33	25	33	25	33	25	33	25
				27	18	28	20	28	20	28	20	28	20
				33	22	35	22	35	22	35	22	35	22
				34	21	35	20	35	20	35	20	35	20
				36	26	35	26	35	26	35	26	35	26
				32	25	32	25	32	25	32	25	32	25
				32	24	33	25	33	25	33	25	33	25
				31	23	32	24	32	24	32	24	32	24
				32	24	32	25	32	25	32	25	32	25
				29	21	28	20	28	20	28	20	28	20
						32	22	32	22	32	22	32	22
				30	20	31	20	31	20	31	20	31	20
				30	21	30	21	30	21	30	21	30	21
				29	23	30	24	30	24	30	24	30	24
				24	21	25	21	25	21	25	21	25	21
				21	19	24	16	24	16	24	16	24	16
				29	21	28	22	28	22	28	22	28	22
				31	23	31	24	31	24	31	24	31	24
				24	17	23	17	23	17	23	17	23	17
				29	20	29	20	29	20	29	20	29	20
				32	19	29	19	29	19	29	19	29	19
				29	20	28	18	28	18	28	18	28	18
				30	23	30	22	30	22	30	22	30	22
				29	22	28	22	28	22	28	22	28	22
				30	26	31	26	31	26	31	26	31	26
				29	26	30	26	30	26	30	26	30	26
				26	17	26	18	26	18	26	18	26	18
				22	19	23	19	23	19	23	19	23	19
				26	21	23	20	23	20	23	20	23	20
				28	19	27	19	27	19	27	19	27	19
				33	26	33	25	33	25	33	25	33	25
				30	22	29	23	29	23	29	23	29	23
				27	20	28	21	28	21	28	21	28	21
						38	22	38	22	38	22	38	22
				26	21	26	21	26	21	26	21	26	21
				37	27	36	28	36	28	36	28	36	28
				29	23	29	23	29	23	29	23	29	23
				22	17	21	17	21	17	21	17	21	17
				23	19	21	20	21	20	21	20	21	20
				30	21	29	23	29	23	29	23	29	23
				31	26	32	26	32	26	32	26	32	26
				31	23	31	24	31	24	31	24	31	24
				30	24	30	24	30	24	30	24	30	24
				33	24	36	23	36	23	36	23	36	23
				28	25	27	26	27	26	27	26	27	26
				19	16	19	17	19	17	19	17	19	17
				27	20	27	21	27	21	27	21	27	21
				36	27	36	25	36	25	36	25	36	25
				29	21	29	22	29	22	29	22	29	22
				30	23	29	24	29	24	29	24	29	24
				34	22	34	22	34	22	34	22	34	22
				32	20	31	22	31	22	31	22	31	22
				35	26	36	27	36	27	36	27	36	27
				25	20	25	21	25	21	25	21	25	21
						35	23	35	23	35	23	35	23
				28	21	28	21	28	21	28	21	28	21
				29	21	28	21	28	21	28	21	28	21
				24	17	23	18	23	18	23	18	23	18
				27	26	31	23	31	23	31	23	31	23
				25	21	24	24	24	24	24	24	24	24
				33	23	33	24	33	24	33	24	33	24
				27	22	26	22	26	22	26	22	26	22
				34	22	34	21	34	21	34	21	34	21
				23	18	24	19	24	19	24	19	24	19
				26	22	26	22	26	22	26	22	26	22
				27	22	28	21	28	21	28	21	28	21
				30	24	30	22	30	22	30	22	30	22
				35	23	35	24	35	24	35	24	35	24
				28	23	27	21	27	21	27	21	27	21
				25	19	24	20	24	20	24	20	24	20
				33	25	33	24	33	24	33	24	33	24
				32	18	31	21	31	21	31	21	31	21
				28	19	28	18	28	18	28	18	28	18
						28	20	28	20	28	20	28	20
				36	29	36	29	36	29	36	29	36	29
				33	30	33	30	33	30	33	30	33	30
				29	19	29	20	29	20	29	20	29	20
				32	21	33	22	33	22	33	22	33	22
				28	18	27	19	27	19	27	19	27	19
				24	17	24	16	24	16	24	16	24	16
				32	21	34	21	34	21	34	21	34	21
				26	22	27	21	27	21	27	21	27	21
				28	21	27	21	27	21	27	21	27	21
				28	23	29	23	29	23	29	23	29	23
				32	27	30	25	30	25	30	25	30	25
				32	23	31	24	31	24	31	24	31	24
				32	23	32	23	32	23	32	23	32	23
				25	17	25	18	25	18	25	18	25	18
				30	21	30	23	30	23	30	23	30	23
				29	22	29	26	29	26	29	26	29	26
				29	26	28	25	28	25	28	25	28	25
				31	24	30	25	30	25	30	25	30	25
				35	21	35	21	35	21	35	21	35	21
				27	22	28	24	28	24	28	24	28	24
				26	17	29	18	29	18	29	18	29	18
				30	20	29	21	29	21	29	21	29	21
				33	24	33	24	33	24	33	24	33	24
				29	25	29	24	29	24	29	24	29	24
				30	24	30	24	30	24	30	24	30	24
				25	16	25	16	25	16	25	16	25	16
				26	19	19		19		19		19
				27	24	28	23	28	23	28	23	28	23
				29	25	30	25	30	25	30	25	30	25
				32	20	29	19	29	19	29	19	29	19
				27	22	29	23	29	23	29	23	29	23
				32	24	33	25	33	25	33	25	33	25
				40	27	40	27	40	27	40	27	40	27
				24	24	25	23	25	23	25	23	25	23
				25	17	26	17	26	17	26	17	26	17
				28	22	27	23	27	23	27	23	27	23
				36	23
				30	23	30	23	30	23	30	23	30	23
				22	15	17		17		17		17
				27	21	27	18	27	18	27	18	27	18
				28	20	29	21	29	21	29	21	29	21
				30	24	30	28	30	28	30	28	30	28
				23	19	21	18	21	18	21	18	21	18
				34	23	34	23	34	23	34	23	34	23
				32	27	31	25	31	25	31	25	31	25
				32	21
				22	16	23	16	23	16	23	16	23	16
				41	29	42	30	42	30	42	30	42	30
				24	17	25	19	25	19	25	19	25	19
				36	25	37	26	37	26	37	26	37	26
				29	21	28	21	28	21	28	21	28	21
				29	18	28	19	28	19	28	19	28	19
				30	21	31	21	31	21	31	21	31	21
				33	26	33	26	33	26	33	26	33	26
				31	26	30	27	30	27	30	27	30	27
				31	21	32	24	32	24	32	24	32	24
						23	22	23	22	23	22	23	22
				29	19	28	20	28	20	28	20	28	20
				26	21	26	20	26	20	26	20	26	20
				29	24	27	24	27	24	27	24	27	24
				29	18	29	19	29	19	29	19	29	19
				22	18	22	18	22	18	22	18	22	18
				31	20	32	21	32	21	32	21	32	21
				27	19	27	19	27	19	27	19	27	19
				31	23	30	22	30	22	30	22	30	22
				26	20	27	18	27	18	27	18	27	18
				32	23	31	23	31	23	31	23	31	23
						35	40	35	40	35	40	35	40
				30	23	30	22	30	22	30	22	30	22
				32	26	30	27	30	27	30	27	30	27
				34	26	35	26	35	26	35	26	35	26
				29	25	29	24	29	24	29	24	29	24
				25	23	27	23	27	23	27	23	27	23
				25	22	27	21	27	21	27	21	27	21
				28	22	29	23	29	23	29	23	29	23
				30	21	29	21	29	21	29	21	29	21
				27	17	23	18	23	18	23	18	23	18
				28	22	28	24	28	24	28	24	28	24
				30	23	29	24	29	24	29	24	29	24
				27	23	29	23	29	23	29	23	29	23
				25	22	26	19	26	19	26	19	26	19
				29	22	28	22	28	22	28	22	28	22
				34	26	33	25	33	25	33	25	33	25
				24	20	24	16	24	16	24	16	24	16
				33	23	33	24	33	24	33	24	33	24
				27	16	28	17	28	17	28	17	28	17
				25	20	26	21	26	21	26	21	26	21
				38	22	39	22	39	22	39	22	39	22
				29	20	31	22	31	22	31	22	31	22
				26	19	25	21	25	21	25	21	25	21
				34	24	35	23	35	23	35	23	35	23
				31	27	37	27	37	27	37	27	37	27
				30	26	31	26	31	26	31	26	31	26
				35	24	34	23	34	23	34	23	34	23
				29	20	28	19	28	19	28	19	28	19
				44	27	43	30	43	30	43	30	43	30
				30	21	29	21	29	21	29	21	29	21
				26	24	26	25	26	25	26	25	26	25
						36	27	36	27	36	27	36	27
				29	27		27		27		27		27
				30	20	28	22	28	22	28	22	28	22
				34	24	33	23	33	23	33	23	33	23
				24	20	25	21	25	21	25	21	25	21
				23	22	24	21	24	21	24	21	24	21
				34	27	35	26	35	26	35	26	35	26
				31	27	31	24	31	24	31	24	31	24
				33	25	32	24	32	24	32	24	32	24
				27	25	27	24	27	24	27	24	27	24
				26	18	26	18	26	18	26	18	26	18
				28	20	27	19	27	19	27	19	27	19
				33	25	31	25	31	25	31	25	31	25
				26	23	26	22	26	22	26	22	26	22
				24	21	24	22	24	22	24	22	24	22
				22	16	19	17	19	17	19	17	19	17
				23	23	23	21	23	21	23	21	23	21
					20	30	19	30	19	30	19	30	19
				39	25	40	25	40	25	40	25	40	25
				34	21	34	21	34	21	34	21	34	21
				26	27	27	27	27	27	27	27	27	27
				26	24	28	23	28	23	28	23	28	23
				28	18	29	18	29	18	29	18	29	18
				28	20	28	19	28	19	28	19	28	19
				29	25	29	23	29	23	29	23	29	23
				26	24	27	24	27	24	27	24	27	24
				32	25	30	25	30	25	30	25	30	25
				26	17	26	16	26	16	26	16	26	16
				28	21	28	21	28	21	28	21	28	21
				25	19	26	20	26	20	26	20	26	20
				26	21	27	22	27	22	27	22	27	22
				36	22	35	23	35	23	35	23	35	23
				25	22	26	22	26	22	26	22	26	22
				28	20	28	19	28	19	28	19	28	19
				29	22	31	22	31	22	31	22	31	22
				33	20	33	20	33	20	33	20	33	20
				33	27	34	26	34	26	34	26	34	26
				25	20
				30	22	30	23	30	23	30	23	30	23
				27	19	28	18	28	18	28	18	28	18
				31	22	31	23	31	23	31	23	31	23
				27	20	25	22	25	22	25	22	25	22
				32	22	32	23	32	23	32	23	32	23
				38	21	38	22	38	22	38	22	38	22
				36	24	32	25	32	25	32	25	32	25
				28	22	29	23	29	23	29	23	29	23
				25	21	25	19	25	19	25	19	25	19
				32	26	31	27	31	27	31	27	31	27
				36	22	35	22	35	22	35	22	35	22
				32	24	33	25	33	25	33	25	33	25
					16	24	17	24	17	24	17	24	17
				29	23	30	23	30	23	30	23	30	23
				29	24	29	23	29	23	29	23	29	23
				27	23	28	23	28	23	28	23	28	23
				28	20	28	20	28	20	28	20	28	20
				30	25	30	25	30	25	30	25	30	25
				33	23	32	24	32	24	32	24	32	24
					22		23		23		23		23
				36	26	34	24	34	24	34	24	34	24
				34	25	32	25	32	25	32	25	32	25
				31	20	31	21	31	21	31	21	31	21
				34	20	33	21	33	21	33	21	33	21
				32	22	32	23	32	23	32	23	32	23
				32	21	30	23	30	23	30	23	30	23
				30	20	31	20	31	20	31	20	31	20
				30	24	32	24	32	24	32	24	32	24
				33	24	35	24	35	24	35	24	35	24
				37	27	25		25		25		25
				30	23	28	22	28	22	28	22	28	22
				29	19	29	19	29	19	29	19	29	19
				31	26	31	25	31	25	31	25	31	25
				28	20	26	19	26	19	26	19	26	19
				26	20	27	19	27	19	27	19	27	19
				25	21	26	22	26	22	26	22	26	22
				29	24	31	24	31	24	31	24	31	24
				23	20	23	20	23	20	23	20	23	20
				26	17	27	17	27	17	27	17	27	17
				34	27	33	27	33	27	33	27	33	27
				33	22	32	22	32	22	32	22	32	22
				27	20	25	19	25	19	25	19	25	19
				36	24	32	28	32	28	32	28	32	28
				31	23	31	23	31	23	31	23	31	23
				33	32	33	31	33	31	33	31	33	31
				26	18	27	19	27	19	27	19	27	19
				29	24	28	25	28	25	28	25	28	25
				36	27	33	28	33	28	33	28	33	28
				24	17	28	19	28	19	28	19	28	19
				32	24	32	26	32	26	32	26	32	26
				32	23	34	21	34	21	34	21	34	21
				35	26	34	27	34	27	34	27	34	27
				36	25	35	24	35	24	35	24	35	24
				36	24	35	26	35	26	35	26	35	26
				28	21	27	21	27	21	27	21	27	21
				34	24	33	25	33	25	33	25	33	25
				28	18	28	19	28	19	28	19	28	19
				30	21	28	21	28	21	28	21	28	21
				27	23	28	24	28	24	28	24	28	24
						33	25	33	25	33	25	33	25
				31	22	29	20	29	20	29	20	29	20
				29	18	28	19	28	19	28	19	28	19
				29	21	27	21	27	21	27	21	27	21
				27	21	27	21	27	21	27	21	27	21
				33	28	31	26	31	26	31	26	31	26
				36	22	34	20	34	20	34	20	34	20
				29	21	29	22	29	22	29	22	29	22
				28	21	28	23	28	23	28	23	28	23
				32	27	33	27	33	27	33	27	33	27
				27	25	26	25	26	25	26	25	26	25
				29	20	29	21	29	21	29	21	29	21
				27	26	27	26	27	26	27	26	27	26
				29	23	32	22	32	22	32	22	32	22
				26	22	27	23	27	23	27	23	27	23
				28	23	26	23	26	23	26	23	26	23
				28	23	28	23	28	23	28	23	28	23
				31	23	30	23	30	23	30	23	30	23
				26	22	26	21	26	21	26	21	26	21
				34	24	34	25	34	25	34	25	34	25
				32	24	32	26	32	26	32	26	32	26
				28	21	29	21	29	21	29	21	29	21
				30	22	28	19	28	19	28	19	28	19
				27	20	27	19	27	19	27	19	27	19
				23	16	23		23		23		23
				28	22	28	22	28	22	28	22	28	22
				29	23	27	24	27	24	27	24	27	24
				29	24	29	24	29	24	29	24	29	24
				31	20	30	21	30	21	30	21	30	21
				33	23	32	23	32	23	32	23	32	23
				27	22	28	22	28	22	28	22	28	22
				29	23	28	24	28	24	28	24	28	24
				32	27	30	27	30	27	30	27	30	27
				32		31		31		31		31
				34	22	32	22	32	22	32	22	32	22
				31	23	31	23	31	23	31	23	31	23
				26	21	25	21	25	21	25	21	25	21
				23	20	22	20	22	20	22	20	22	20
				29	21	29	20	29	20	29	20	29	20
				32	23	31	23	31	23	31	23	31	23
				27	20	27	19	27	19	27	19	27	19
				32	22	33	22	33	22	33	22	33	22
				24	19	23	19	23	19	23	19	23	19
				34	25	35	25	35	25	35	25	35	25
				31	26	32	24	32	24	32	24	32	24
				24	17	25	17	25	17	25	17	25	17
				31	20	32	20	32	20	32	20	32	20
				28	22	29	23	29	23	29	23	29	23
				31	25	32	26	32	26	32	26	32	26
				33	25	34	26	34	26	34	26	34	26
				35	27	18		18		18		18
				31	26	30	26	30	26	30	26	30	26
				29	19	29	20	29	20	29	20	29	20
				30	22	30	22	30	22	30	22	30	22
				32	24	31	24	31	24	31	24	31	24
				27	23	27	20	27	20	27	20	27	20
				25	16	24	17	24	17	24	17	24	17
				24	19
				30	20	29	20	29	20	29	20	29	20
				29	20	29	20	29	20	29	20	29	20
				35	28	35	27	35	27	35	27	35	27
				34	30	33	32	33	32	33	32	33	32
				32	24	34	24	34	24	34	24	34	24
				29	24	30	24	30	24	30	24	30	24
				28	19	27	21	27	21	27	21	27	21
				39	24	40	22	40	22	40	22	40	22
				35	26
				32	24	32	22	32	22	32	22	32	22
				29	21	29	20	29	20	29	20	29	20
				30	25	31		31		31		31
				29	23	29	23	29	23	29	23	29	23
				29	21	27	21	27	21	27	21	27	21
				30	22	30	23	30	23	30	23	30	23
				29	21	27	23	27	23	27	23	27	23
				41	25	41	26	41	26	41	26	41	26
				27	22	28	22	28	22	28	22	28	22
				35	24	34	25	34	25	34	25	34	25
				32	24	32	22	32	22	32	22	32	22
				26	19	25	19	25	19	25	19	25	19
				28	20	27	21	27	21	27	21	27	21
				30	23	28	22	28	22	28	22	28	22
				36	28	36	27	36	27	36	27	36	27
						36	20	36	20	36	20	36	20
				31	27	30	25	30	25	30	25	30	25
				30	21	30	21	30	21	30	21	30	21
				27	17	27	18	27	18	27	18	27	18
				30	22	30	22	30	22	30	22	30	22
				25	20	26	20	26	20	26	20	26	20
				30	24	30	24	30	24	30	24	30	24
				27	20	28	20	28	20	28	20	28	20
				29	25	29	25	29	25	29	25	29	25
				28	19	28	19	28	19	28	19	28	19
				31	24	31	23	31	23	31	23	31	23
				35	23	33	23	33	23	33	23	33	23
				34	24	34	25	34	25	34	25	34	25
				42	24	40	24	40	24	40	24	40	24
				37	25	37	25	37	25	37	25	37	25
				28	21	27	22	27	22	27	22	27	22
				30	19	26	17	26	17	26	17	26	17
					28	28	22	28	22	28	22	28	22
				36	25	35	25	35	25	35	25	35	25
				31	28	31	25	31	25	31	25	31	25
				34	21	34	21	34	21	34	21	34	21
				27	21	26	21	26	21	26	21	26	21
				28	24	27	25	27	25	27	25	27	25
				27	22	27	24	27	24	27	24	27	24
				29	23	29	23	29	23	29	23	29	23
				30	28	29	27	29	27	29	27	29	27
				35	26	35	26	35	26	35	26	35	26
				36	19	34	19	34	19	34	19	34	19
				36	23	36	23	36	23	36	23	36	23
				33	27	34	27	34	27	34	27	34	27
				29	20	29	23	29	23	29	23	29	23
				25	22	24	24	24	24	24	24	24	24
				29	21	26	19	26	19	26	19	26	19
				26	18	27	18	27	18	27	18	27	18
				30	23	31	23	31	23	31	23	31	23
				26	21	27	21	27	21	27	21	27	21
				29	20	29	20	29	20	29	20	29	20
				34	25
				29	22	30	22	30	22	30	22	30	22
				31	22	32	24	32	24	32	24	32	24
				37	21
				26	19	25	21	25	21	25	21	25	21
				32	26	33	27	33	27	33	27	33	27
				24	22	25	22	25	22	25	22	25	22
				33	20	33	20	33	20	33	20	33	20
				27	20	27	19	27	19	27	19	27	19
				28	19	30	18	30	18	30	18	30	18
				32	22	32	22	32	22	32	22	32	22
				32	21	30	21	30	21	30	21	30	21
				38	26	38	25	38	25	38	25	38	25
				28	19	27	20	27	20	27	20	27	20
				33	24	32	22	32	22	32	22	32	22
				28	21	27	21	27	21	27	21	27	21
				29	19	27	18	27	18	27	18	27	18
						35	21	35	21	35	21	35	21
				29	21	28	21	28	21	28	21	28	21
				31	28	30	27	30	27	30	27	30	27
				27	20	27	20	27	20	27	20	27	20
				30	19	27	20	27	20	27	20	27	20
				32	23	31	24	31	24	31	24	31	24
				32	25	34	25	34	25	34	25	34	25
				37	20	37	20	37	20	37	20	37	20
				33	23	35	23	35	23	35	23	35	23
				34	28	34	28	34	28	34	28	34	28
				33	21	33	23	33	23	33	23	33	23
				41	23	41	25	41	25	41	25	41	25
				32	23	32	23	32	23	32	23	32	23
				28	22	30	22	30	22	30	22	30	22
				27	20	27	21	27	21	27	21	27	21
				28	24	29	23	29	23	29	23	29	23
				35	23	34	23	34	23	34	23	34	23
				31	24	33	25	33	25	33	25	33	25
				32	25	32	23	32	23	32	23	32	23
				29	22	30	22	30	22	30	22	30	22
				25	19	26	19	26	19	26	19	26	19
				29	23	29	24	29	24	29	24	29	24
					16	25	19	25	19	25	19	25	19
				28	22	28	21	28	21	28	21	28	21
				30	19	28	19	28	19	28	19	28	19
				35	24	34	25	34	25	34	25	34	25
				32	26	31	27	31	27	31	27	31	27
				37	25	36	25	36	25	36	25	36	25
				29	18	30	17	30	17	30	17	30	17
				27	23	28	23	28	23	28	23	28	23
				29	22	29	23	29	23	29	23	29	23
				36	29	35	30	35	30	35	30	35	30
				33	24	33	21	33	21	33	21	33	21
				30	21	30	20	30	20	30	20	30	20
				29	23	29	23	29	23	29	23	29	23
				37	25	37	25	37	25	37	25	37	25
				26	22	28	25	28	25	28	25	28	25
				26	19	28	20	28	20	28	20	28	20
				32	25	32	27	32	27	32	27	32	27
				35	30	34	29	34	29	34	29	34	29
				25	22	26	22	26	22	26	22	26	22
				32	26	31	24	31	24	31	24	31	24
				27	23	28	22	28	22	28	22	28	22
				28	21	28	21	28	21	28	21	28	21
				33	25	34	26	34	26	34	26	34	26
				30	18	28	18	28	18	28	18	28	18
				21	20	21	20	21	20	21	20	21	20
				28	21	28	23	28	23	28	23	28	23
				32	24	32	27	32	27	32	27	32	27
				23	19	23	20	23	20	23	20	23	20
				30	20	30	21	30	21	30	21	30	21
				38	22	36	22	36	22	36	22	36	22
				27	21	27	21	27	21	27	21	27	21
				30	26	30	27	30	27	30	27	30	27
				26	20	26	20	26	20	26	20	26	20
				31	23	32	23	32	23	32	23	32	23
				37	24		24		24		24		24
				26	17	24	17	24	17	24	17	24	17
				33	28	32	28	32	28	32	28	32	28
				28	20	27	19	27	19	27	19	27	19
				31	30	31	27	31	27	31	27	31	27
				30	27	30	27	30	27	30	27	30	27
				33	29	35	29	35	29	35	29	35	29
				35	26	36	26	36	26	36	26	36	26
				28	23	29	23	29	23	29	23	29	23
				35	24	36	25	36	25	36	25	36	25
				30	21	31	23	31	23	31	23	31	23
				35	26	33	25	33	25	33	25	33	25
				29	23	29	22	29	22	29	22	29	22
				34	24	33	24	33	24	33	24	33	24
				27	23	27	22	27	22	27	22	27	22
					22
				36	28	35	29	35	29	35	29	35	29
				27	21	27	21	27	21	27	21	27	21
					21	30	21	30	21	30	21	30	21
				30	21	30	21	30	21	30	21	30	21
						32	24	32	24	32	24	32	24
				27	24	27	24	27	24	27	24	27	24
				30	24	32	25	32	25	32	25	32	25
				27	23	26	22	26	22	26	22	26	22
						28	20	28	20	28	20	28	20
				29	22	31	22	31	22	31	22	31	22
				28	15	26	15	26	15	26	15	26	15
				28	24	26	25	26	25	26	25	26	25
				32	23	32	22	32	22	32	22	32	22
				28	23	28	22	28	22	28	22	28	22
				30	25	31	25	31	25	31	25	31	25
				27	21	27	21	27	21	27	21	27	21
					24	35	23	35	23	35	23	35	23
				30	21	31	21	31	21	31	21	31	21
				34	26	32	26	32	26	32	26	32	26
				34	25	35	25	35	25	35	25	35	25
				26	25	27	23	27	23	27	23	27	23
				32	20	31	21	31	21	31	21	31	21
				25	20	25	20	25	20	25	20	25	20
				31	26	32	26	32	26	32	26	32	26
				26	19	26	20	26	20	26	20	26	20
				30	19	29	20	29	20	29	20	29	20
				29	18	27	19	27	19	27	19	27	19
				30	22	28	21	28	21	28	21	28	21
				25	20	23	20	23	20	23	20	23	20
				31	23	32	25	32	25	32	25	32	25
				31	21	30	21	30	21	30	21	30	21
				30	20	30	21	30	21	30	21	30	21
				29	23	30	23	30	23	30	23	30	23
				44	23	44	24	44	24	44	24	44	24
				27	19	26	21	26	21	26	21	26	21
				32	25	32	26	32	26	32	26	32	26
				26	26	26	26	26	26	26	26	26	26
				25	20	25	22	25	22	25	22	25	22
0.9	0.9	0.9	0.9	36	25	36	26	36	26	36	26	36	26
				29	24	27	24	27	24	27	24	27	24
				33	25	33	24	33	24	33	24	33	24
				28	24	27	24	27	24	27	24	27	24
				32	25	32	26	32	26	32	26	32	26
				30	22	30	24	30	24	30	24	30	24
				29	23	30	23	30	23	30	23	30	23
				26	19	27	20	27	20	27	20	27	20
				36	22	36	23	36	23	36	23	36	23
				35	26	34	25	34	25	34	25	34	25
				35	20	35	20	35	20	35	20	35	20
				33	25	37	25	37	25	37	25	37	25
				25	19	25	20	25	20	25	20	25	20
				29	25	28	22	28	22	28	22	28	22
				26	20	26	21	26	21	26	21	26	21
				33	23	35	23	35	23	35	23	35	23
				25	19	26	19	26	19	26	19	26	19
				36	27	36	27	36	27	36	27	36	27
				26	20		15		15		15		15
				25	18	24	20	24	20	24	20	24	20
				28	24	26	24	26	24	26	24	26	24
				35	22	34	24	34	24	34	24	34	24
				26	22	26	23	26	23	26	23	26	23
				27	25	27	26	27	26	27	26	27	26
				27	18	26	19	26	19	26	19	26	19
				27	21	27	20	27	20	27	20	27	20
				42	29	39	32	39	32	39	32	39	32
				23	17	24	18	24	18	24	18	24	18
				28	28	27	26	27	26	27	26	27	26
				28	21	26	21	26	21	26	21	26	21
				29	22	29	23	29	23	29	23	29	23
				31	22	31	21	31	21	31	21	31	21
				31	21	30	24	30	24	30	24	30	24
				30	22	28	25	28	25	28	25	28	25
				31	18	28	19	28	19	28	19	28	19
				27	19	24	19	24	19	24	19	24	19
				25	22	25	26	25	26	25	26	25	26
				29	23	31	22	31	22	31	22	31	22
				28	21	28	22	28	22	28	22	28	22
				30	21	29	22	29	22	29	22	29	22
				25	24	27	24	27	24	27	24	27	24
				31	25	32	27	32	27	32	27	32	27
				30	22	30	23	30	23	30	23	30	23
				28	22	30	20	30	20	30	20	30	20
				28	22	28	24	28	24	28	24	28	24
				27	21	27	21	27	21	27	21	27	21
				36	28	37	27	37	27	37	27	37	27
				30	18	30	21	30	21	30	21	30	21
				30	20	32	21	32	21	32	21	32	21
				30	25	31	25	31	25	31	25	31	25
				28	23	28	22	28	22	28	22	28	22
				26	25	27	23	27	23	27	23	27	23
				26	21	26	22	26	22	26	22	26	22
				27	22	26	23	26	23	26	23	26	23
				34	22	33	23	33	23	33	23	33	23
						34	27	34	27	34	27	34	27
				29	21	30	20	30	20	30	20	30	20
				31	21	32	22	32	22	32	22	32	22
				38	24	37	24	37	24	37	24	37	24
				24	19	23	19	23	19	23	19	23	19
				41	20	41	20	41	20	41	20	41	20
				34	23	35	23	35	23	35	23	35	23
				27	19	25	19	25	19	25	19	25	19
				37	25	35	26	35	26	35	26	35	26
				37	26	37	26	37	26	37	26	37	26
				35	27	35	27	35	27	35	27	35	27
				27	19	29	18	29	18	29	18	29	18
				24	17	23	17	23	17	23	17	23	17
				34	22	35	21	35	21	35	21	35	21
				25	21	26	22	26	22	26	22	26	22
				32	20	32	21	32	21	32	21	32	21
				28	20	28	20	28	20	28	20	28	20
				27	22	30	22	30	22	30	22	30	22
				28	24	30	23	30	23	30	23	30	23
				28	23	27	25	27	25	27	25	27	25
				34	27	33	27	33	27	33	27	33	27
0.8	0.8	0.9	0.8	28	21	28	22	28	22	28	22	28	22
				35	27	34	27	34	27	34	27	34	27
				31	30	32	28	32	28	32	28	32	28
				27	21	28	21	28	21	28	21	28	21
				27	17	26	18	26	18	26	18	26	18
				26	22	30	23	30	23	30	23	30	23
				37	23	38	24	38	24	38	24	38	24
				30	22	29	23	29	23	29	23	29	23
				29	25	29	26	29	26	29	26	29	26
				36	21	36	21	36	21	36	21	36	21
				31	21	30	25	30	25	30	25	30	25
				27	17	27	17	27	17	27	17	27	17
				30	25	30	25	30	25	30	25	30	25
				33	24	33	25	33	25	33	25	33	25
				30	24	30	24	30	24	30	24	30	24
				34	25	34	26	34	26	34	26	34	26
				28	20	30	19	30	19	30	19	30	19
				29	23	28	23	28	23	28	23	28	23
				31	21		21		21		21		21
				26	20	27	20	27	20	27	20	27	20
				28	21	27	22	27	22	27	22	27	22
				24	20	26	21	26	21	26	21	26	21
				25	20	24	18	24	18	24	18	24	18
				32	26	36	26	36	26	36	26	36	26
				27	20	28	21	28	21	28	21	28	21
				31	27	30	24	30	24	30	24	30	24
				38	24	38	25	38	25	38	25	38	25
				25	21	27	22	27	22	27	22	27	22
				22	21	22	21	22	21	22	21	22	21
				29	19	29	20	29	20	29	20	29	20
				29	22	28	21	28	21	28	21	28	21
				29	22	27	22	27	22	27	22	27	22
				28	18	28	19	28	19	28	19	28	19
				27	21	29	22	29	22	29	22	29	22
				36	25	37	25	37	25	37	25	37	25
				26	24	28	24	28	24	28	24	28	24
				26	24	28	23	28	23	28	23	28	23
				26	18	25	18	25	18	25	18	25	18
				31	22	31	21	31	21	31	21	31	21
				25	20	24	18	24	18	24	18	24	18
				33	26	33	26	33	26	33	26	33	26
				33	26	35	24	35	24	35	24	35	24
				29	23	30	24	30	24	30	24	30	24
				36	26	36	27	36	27	36	27	36	27
				33	21	33	22	33	22	33	22	33	22
				37	25	36	26	36	26	36	26	36	26
				32	26	32	27	32	27	32	27	32	27
				24	17	26	16	26	16	26	16	26	16
						30	20	30	20	30	20	30	20
				27	17	27	18	27	18	27	18	27	18
				26	22	29	25	29	25	29	25	29	25
				30	27	30	25	30	25	30	25	30	25
				36		34	25	34	25	34	25	34	25
				33	24	32	24	32	24	32	24	32	24
				37	30	36	29	36	29	36	29	36	29
				25	17	25	19	25	19	25	19	25	19
				26	22	26	20	26	20	26	20	26	20
				33	30	33	30	33	30	33	30	33	30
				29	18	27	17	27	17	27	17	27	17
				27	19	26	19	26	19	26	19	26	19
				27	23	30	23	30	23	30	23	30	23
				27	25	27	24	27	24	27	24	27	24
				38	30	36	31	36	31	36	31	36	31
				29	26	29	26	29	26	29	26	29	26
				31	23	31	23	31	23	31	23	31	23
						30	26	30	26	30	26	30	26
				35	27	34	25	34	25	34	25	34	25
				28	23	27	22	27	22	27	22	27	22
				39	25	39	25	39	25	39	25	39	25
				25	17	25	18	25	18	25	18	25	18
				29	21	28	21	28	21	28	21	28	21
				25	18	24	17	24	17	24	17	24	17
				32	24	32	24	32	24	32	24	32	24
				30	20	29	23	29	23	29	23	29	23
				30	23	30	23	30	23	30	23	30	23
				31	23	32	24	32	24	32	24	32	24
				31	25	31	25	31	25	31	25	31	25
				31	22	33	21	33	21	33	21	33	21
				25	19	26	19	26	19	26	19	26	19
				23	19	22	19	22	19	22	19	22	19
				30	21	30	22	30	22	30	22	30	22
				35	22	32	22	32	22	32	22	32	22
				33	25	33	27	33	27	33	27	33	27
						25	21	25	21	25	21	25	21
				23	21	23	20	23	20	23	20	23	20
				33	21	30	20	30	20	30	20	30	20
				25	16	24	19	24	19	24	19	24	19
				31	23	32	23	32	23	32	23	32	23
				35	24	36	24	36	24	36	24	36	24
				24	23	25	22	25	22	25	22	25	22
				31	23	31	23	31	23	31	23	31	23
				33	28	32	28	32	28	32	28	32	28
				30	20	29	20	29	20	29	20	29	20
					21	32	22	32	22	32	22	32	22
				29	24	31	23	31	23	31	23	31	23
				29	21	27	20	27	20	27	20	27	20
				28	24	30	24	30	24	30	24	30	24
				21	19	23	19	23	19	23	19	23	19
				27	25	29	25	29	25	29	25	29	25
				39	28	40	28	40	28	40	28	40	28
				29	22	30	22	30	22	30	22	30	22
				33	24	32	23	32	23	32	23	32	23
				25	20	24	18	24	18	24	18	24	18
				34	21	35	21	35	21	35	21	35	21
				28	20	28	21	28	21	28	21	28	21
				28	26	29	27	29	27	29	27	29	27
				27	20	26	22	26	22	26	22	26	22
				29	24	28	22	28	22	28	22	28	22
				27	17	26	20	26	20	26	20	26	20
				25	21	26	22	26	22	26	22	26	22
				25	17	25	18	25	18	25	18	25	18
				32	22	32	22	32	22	32	22	32	22
				27	18	25	18	25	18	25	18	25	18
				34	22	35	23	35	23	35	23	35	23
				33	25	34	24	34	24	34	24	34	24
				31	22	31	27	31	27	31	27	31	27
				31	19	32	20	32	20	32	20	32	20
				25	21	24	20	24	20	24	20	24	20
				32	23	34	22	34	22	34	22	34	22
				32	23	34	24	34	24	34	24	34	24
				31	26	31	26	31	26	31	26	31	26
				23	20
				22	19	24	18	24	18	24	18	24	18
				34	22	33	23	33	23	33	23	33	23
				34	26	34	26	34	26	34	26	34	26
				29	22	30	20	30	20	30	20	30	20
				31	18	31	18	31	18	31	18	31	18
				31	27	32	28	32	28	32	28	32	28
				29	23	28	19	28	19	28	19	28	19
				24	16	28	17	28	17	28	17	28	17
				32	21	31	20	31	20	31	20	31	20
				35	25	32	24	32	24	32	24	32	24
				30	21	31	21	31	21	31	21	31	21
				35	25	36	25	36	25	36	25	36	25
				33	23	32	23	32	23	32	23	32	23
				29	19	30	21	30	21	30	21	30	21
				27	24	25	22	25	22	25	22	25	22
				31	22	31	22	31	22	31	22	31	22
				32	21	33	19	33	19	33	19	33	19
				27	21	27	19	27	19	27	19	27	19
				30	21	32	22	32	22	32	22	32	22
				30	22	30	22	30	22	30	22	30	22
				32	26	31	23	31	23	31	23	31	23
				28	25
				30	21	32	21	32	21	32	21	32	21
				29	22	33	22	33	22	33	22	33	22
				26	20	25	20	25	20	25	20	25	20
				32	29	34	29	34	29	34	29	34	29
				34	22	31	23	31	23	31	23	31	23
				28	22	28	22	28	22	28	22	28	22
				31	24	27	21	27	21	27	21	27	21
				30	21	29	23	29	23	29	23	29	23
				29	24	29	23	29	23	29	23	29	23
				28	20	27	20	27	20	27	20	27	20
				31	29	30	28	30	28	30	28	30	28
				25	18	22	18	22	18	22	18	22	18
				40	28	38	25	38	25	38	25	38	25
				35	24	35	23	35	23	35	23	35	23
				33	27	31	30	31	30	31	30	31	30
				36	25	38	28	38	28	38	28	38	28
				27	16	26	16	26	16	26	16	26	16
				31	24	32	24	32	24	32	24	32	24
				27	26	26	26	26	26	26	26	26	26
				32	24	31	25	31	25	31	25	31	25
				27	24	26	24	26	24	26	24	26	24
				29	21	29	22	29	22	29	22	29	22
				28	21	30	24	30	24	30	24	30	24
				38	25	35	23	35	23	35	23	35	23
				26	20	26	20	26	20	26	20	26	20
				39	26	37	27	37	27	37	27	37	27
				30	22	30	22	30	22	30	22	30	22
				29	24	30	21	30	21	30	21	30	21
				34	26	34	25	34	25	34	25	34	25
				28	22	29	22	29	22	29	22	29	22
				27	22	27	22	27	22	27	22	27	22
				26	21	26	21	26	21	26	21	26	21
				29	23	29	24	29	24	29	24	29	24
				27	26	26	26	26	26	26	26	26	26
						29	23	29	23	29	23	29	23
				21	23	23	22	23	22	23	22	23	22
				28	18	28	18	28	18	28	18	28	18
				21	19	22	19	22	19	22	19	22	19
				38	25	39	24	39	24	39	24	39	24
				28	26	28	28	28	28	28	28	28	28
				28	24	28	24	28	24	28	24	28	24
				26	22	26	21	26	21	26	21	26	21
				31	26	32	25	32	25	32	25	32	25
				32	23	35	23	35	23	35	23	35	23
				35	23	34	22	34	22	34	22	34	22
						38	27	38	27	38	27	38	27
				36	23	36	23	36	23	36	23	36	23
						29	24	29	24	29	24	29	24
				29	22	31	21	31	21	31	21	31	21
				28	21	30	21	30	21	30	21	30	21
				30	25	30	27	30	27	30	27	30	27
				35	26	34	26	34	26	34	26	34	26
				29	22	29	23	29	23	29	23	29	23
				32	19	33	19	33	19	33	19	33	19
				30	29	29	28	29	28	29	28	29	28
				29	23	28	24	28	24	28	24	28	24
				30	23	30	23	30	23	30	23	30	23
				39	25	41	27	41	27	41	27	41	27
				30	18	26	20	26	20	26	20	26	20
				34	23	34	24	34	24	34	24	34	24
				29	21	27	21	27	21	27	21	27	21
				33	22	32	21	32	21	32	21	32	21
				32	22	31	22	31	22	31	22	31	22
				27	23	27	25	27	25	27	25	27	25
				32	24	32	25	32	25	32	25	32	25
				29	21	31	22	31	22	31	22	31	22
				34	25	35	23	35	23	35	23	35	23
				26	18	27	20	27	20	27	20	27	20
				32	24	32	24	32	24	32	24	32	24
				28	20	27	19	27	19	27	19	27	19
				42	27	44	27	44	27	44	27	44	27
				30	27	28	27	28	27	28	27	28	27
				29	19	27	18	27	18	27	18	27	18
				47	26	44	27	44	27	44	27	44	27
						35	27	35	27	35	27	35	27
				26	19	26	19	26	19	26	19	26	19
				30	26	29	25	29	25	29	25	29	25
				32	22	30	22	30	22	30	22	30	22
				28	22	28	21	28	21	28	21	28	21
				25	20	24	19	24	19	24	19	24	19
				26	21	26	23	26	23	26	23	26	23
				28	23	27	21	27	21	27	21	27	21
				31	25	32	26	32	26	32	26	32	26
				27	20	27	19	27	19	27	19	27	19
				30	21	28	21	28	21	28	21	28	21
				30	26	29	24	29	24	29	24	29	24
				26	20	25	21	25	21	25	21	25	21
				26	18	25	19	25	19	25	19	25	19
				27	23	27	21	27	21	27	21	27	21
				27	19	27	19	27	19	27	19	27	19
				26	21	27	21	27	21	27	21	27	21
				36	23	36	23	36	23	36	23	36	23
				28	23	29	24	29	24	29	24	29	24
				24	21	26	22	26	22	26	22	26	22
				30	23	30	23	30	23	30	23	30	23
				25	20	26	20	26	20	26	20	26	20
				29	20	26	20	26	20	26	20	26	20
				34	26	31	23	31	23	31	23	31	23
				29	23	28	24	28	24	28	24	28	24
				28	21	28	19	28	19	28	19	28	19
				32	19	32	22	32	22	32	22	32	22
				32	24	31	24	31	24	31	24	31	24
				27	24	28	24	28	24	28	24	28	24
				25	19	24	19	24	19	24	19	24	19
				27	20	27	21	27	21	27	21	27	21
				29	21	29	20	29	20	29	20	29	20
				25	16	26	17	26	17	26	17	26	17
				30	24	29	25	29	25	29	25	29	25
				27	19	23	18	23	18	23	18	23	18
				31	23	34	23	34	23	34	23	34	23
				35	28	34	27	34	27	34	27	34	27
				26	19	25	19	25	19	25	19	25	19
				28	20	29	20	29	20	29	20	29	20
				30	24	30	25	30	25	30	25	30	25
				28	20	29	20	29	20	29	20	29	20
				28	23	30	22	30	22	30	22	30	22
				32	25	32	25	32	25	32	25	32	25
				33	20	33	21	33	21	33	21	33	21
				27	19	27	17	27	17	27	17	27	17
				29	23	29	25	29	25	29	25	29	25
				29	25	29	25	29	25	29	25	29	25
				31	20	30	20	30	20	30	20	30	20
				27	19		16		16		16		16
				26	21	26	20	26	20	26	20	26	20
				35	25	35	25	35	25	35	25	35	25
				28	20	28	22	28	22	28	22	28	22
				32	27	31	27	31	27	31	27	31	27
				34	25	35	27	35	27	35	27	35	27
0.9	0.9	0.9	0.6	32	21	31	21	31	21	31	21	31	21
				29	24	28	25	28	25	28	25	28	25
				31	21	30	21	30	21	30	21	30	21
				24	18	26	19	26	19	26	19	26	19
				24	17	24	16	24	16	24	16	24	16
				32	22	29	20	29	20	29	20	29	20
				33	26	36	27	36	27	36	27	36	27
				31	23	29	25	29	25	29	25	29	25
				29	22	29	21	29	21	29	21	29	21
				33	19	34	24	34	24	34	24	34	24
				30	20	30	19	30	19	30	19	30	19
				30	20	31	20	31	20	31	20	31	20
				25	22	26	22	26	22	26	22	26	22
				37	32	39	31	39	31	39	31	39	31
				30	22	30	22	30	22	30	22	30	22
				27	22	28	21	28	21	28	21	28	21
				32	24	31	25	31	25	31	25	31	25
				30	22	30	21	30	21	30	21	30	21
				33	20	32	21	32	21	32	21	32	21
				44	25	44	24	44	24	44	24	44	24
				30	22	27	22	27	22	27	22	27	22
				36	31	36	30	36	30	36	30	36	30
				26	20	26	21	26	21	26	21	26	21
				33	21	34	23	34	23	34	23	34	23
				27	21	26	21	26	21	26	21	26	21
				31	22	35	22	35	22	35	22	35	22
				32	24	31	24	31	24	31	24	31	24
				31	25	30	23	30	23	30	23	30	23
				28	19	27	22	27	22	27	22	27	22
				33	26	34	27	34	27	34	27	34	27
				29	18	28	21	28	21	28	21	28	21
				33	25	32	26	32	26	32	26	32	26
				36	25	35	26	35	26	35	26	35	26
				31	23	35	26	35	26	35	26	35	26
				26	22	28	21	28	21	28	21	28	21
				32	26	34	25	34	25	34	25	34	25
				31	28	31	28	31	28	31	28	31	28
				33	25	34	29	34	29	34	29	34	29
				30	22	31	24	31	24	31	24	31	24
				25	20	25	20	25	20	25	20	25	20
				31	22	31	21	31	21	31	21	31	21
				29	24	28	24	28	24	28	24	28	24
				30	21	30	21	30	21	30	21	30	21
				25	19	26	19	26	19	26	19	26	19
				33	24	32	26	32	26	32	26	32	26
				23	18	23	16	23	16	23	16	23	16
				31	21	30	20	30	20	30	20	30	20
				30	23	30	24	30	24	30	24	30	24
				32	24	33	23	33	23	33	23	33	23
				28	24	28	22	28	22	28	22	28	22
				30	22	30	21	30	21	30	21	30	21
				28	19	28	20	28	20	28	20	28	20
				27	17	27	17	27	17	27	17	27	17
				27	19	26	19	26	19	26	19	26	19
				30	24	30	24	30	24	30	24	30	24
				39	27	40	27	40	27	40	27	40	27
				30	25	30	25	30	25	30	25	30	25
				29	23	29	23	29	23	29	23	29	23
				30	24	29	23	29	23	29	23	29	23
				33	24	32	26	32	26	32	26	32	26
				31	22	30	22	30	22	30	22	30	22
				29	21	29	21	29	21	29	21	29	21
				37	24	38	24	38	24	38	24	38	24
				26	23	27	23	27	23	27	23	27	23
				30	25	30	25	30	25	30	25	30	25
				25	20	25	19	25	19	25	19	25	19
				34	27	34	26	34	26	34	26	34	26
				25	23	28	24	28	24	28	24	28	24
				31	24	31	25	31	25	31	25	31	25
				30	26	29	24	29	24	29	24	29	24
				27	19	29	19	29	19	29	19	29	19
				37	25	36	27	36	27	36	27	36	27
				34	22	32	20	32	20	32	20	32	20
				39	23	39	24	39	24	39	24	39	24
				25	17	25	16	25	16	25	16	25	16
				32	24	32	22	32	22	32	22	32	22
				28	23	28	23	28	23	28	23	28	23
				36	23	36	23	36	23	36	23	36	23
				25	22	26	22	26	22	26	22	26	22
				29	22	32	21	32	21	32	21	32	21
				30	22	28	21	28	21	28	21	28	21
				25	22	25	21	25	21	25	21	25	21
				28	19	28	20	28	20	28	20	28	20
				40	24	41	24	41	24	41	24	41	24
				29	23	30	25	30	25	30	25	30	25
				31	26	30	27	30	27	30	27	30	27
				28	21	29	24	29	24	29	24	29	24
				32	22	32	24	32	24	32	24	32	24
				31	25	32	23	32	23	32	23	32	23
				32	24	34	22	34	22	34	22	34	22
				34	24	34	25	34	25	34	25	34	25
				33	20	30	19	30	19	30	19	30	19
				33	21	32	20	32	20	32	20	32	20
				26	27	25	26	25	26	25	26	25	26
				28		29		29		29		29
				22	20	22	20	22	20	22	20	22	20
				31	25	31	26	31	26	31	26	31	26
				29	25	28	25	28	25	28	25	28	25
				31	22	30	22	30	22	30	22	30	22
				31	26	30	26	30	26	30	26	30	26
						36	24	36	24	36	24	36	24
				30	21	31	22	31	22	31	22	31	22
				40	25	38	26	38	26	38	26	38	26
				35	24	34	25	34	25	34	25	34	25
				31	22	31	23	31	23	31	23	31	23
				32	26	32	29	32	29	32	29	32	29
				20	16	20	18	20	18	20	18	20	18
				27	22	27	23	27	23	27	23	27	23
				25	21	26	22	26	22	26	22	26	22
				38	26	37	25	37	25	37	25	37	25
				27	23	28	24	28	24	28	24	28	24
				30	24	29	24	29	24	29	24	29	24
				36	29	36	30	36	30	36	30	36	30
				24	18	24	19	24	19	24	19	24	19
				33	24	34	23	34	23	34	23	34	23
				25	19	25	18	25	18	25	18	25	18
				29	20	29	20	29	20	29	20	29	20
				31	20	30	22	30	22	30	22	30	22
				27	21	26	22	26	22	26	22	26	22
				28	19	27	19	27	19	27	19	27	19
				34	20	34	21	34	21	34	21	34	21
				32	22	32	22	32	22	32	22	32	22
				33	27	32	29	32	29	32	29	32	29
				30	25	31	25	31	25	31	25	31	25
				32	23	32	24	32	24	32	24	32	24
				40	26	39	26	39	26	39	26	39	26
				23	19	23	18	23	18	23	18	23	18
				32	25	32	26	32	26	32	26	32	26
				32	22	32	22	32	22	32	22	32	22
				33	25	33	26	33	26	33	26	33	26
				35	25	35	26	35	26	35	26	35	26
				30	24	30	23	30	23	30	23	30	23
				30	21	30	20	30	20	30	20	30	20
				30	21	31	23	31	23	31	23	31	23
0.9	0.9	0.9	0.9	28	18	28	18	28	18	28	18	28	18
				25	17	23	18	23	18	23	18	23	18
				32	25	30	24	30	24	30	24	30	24
				32	25	33	28	33	28	33	28	33	28
				35	27	32	25	32	25	32	25	32	25
				36	24	35	27	35	27	35	27	35	27
				34	23	34	22	34	22	34	22	34	22
				33	27	35	27	35	27	35	27	35	27
				37	33	38	35	38	35	38	35	38	35
				25	18	27	20	27	20	27	20	27	20
				29	22	30	21	30	21	30	21	30	21
				30	25	30	24	30	24	30	24	30	24
				27	17	27	18	27	18	27	18	27	18
				25	17	25	17	25	17	25	17	25	17
				28	22	28	24	28	24	28	24	28	24
				32	22	31	22	31	22	31	22	31	22
				32	19	30	21	30	21	30	21	30	21
				31	22	32	21	32	21	32	21	32	21
				41	24	41	25	41	25	41	25	41	25
				29	19	29	19	29	19	29	19	29	19
				31	23	31	23	31	23	31	23	31	23
				29	18
				27	18	27	19	27	19	27	19	27	19
				27	17	27	17	27	17	27	17	27	17
0.9	0.9	0.9	0.9	36	26	36	26	36	26	36	26	36	26
				25	19	24	17	24	17	24	17	24	17
						34	23	34	23	34	23	34	23
				33	25	34	23	34	23	34	23	34	23
				32	22	32	24	32	24	32	24	32	24
				33	22	32	23	32	23	32	23	32	23
				25	18	27	18	27	18	27	18	27	18
						29	24	29	24	29	24	29	24
				26	25	28	26	28	26	28	26	28	26
				26	19	26	20	26	20	26	20	26	20
				27	22	27	21	27	21	27	21	27	21
0.9	0.9	0.9	0.8	26	17	25	16	25	16	25	16	25	16
				32	24	33	25	33	25	33	25	33	25
				37	25	36	26	36	26	36	26	36	26
				30	23	30	22	30	22	30	22	30	22
				29	21	29	21	29	21	29	21	29	21
				32	24	31	25	31	25	31	25	31	25
				31	28	30	23	30	23	30	23	30	23
0.9	0.9	0.9	0.9	32	21	32	21	32	21	32	21	32	21
				28	22	26	22	26	22	26	22	26	22
				31	23	31	24	31	24	31	24	31	24
				28	19	28	20	28	20	28	20	28	20
				34	22	34	22	34	22	34	22	34	22
				33	26	33	27	33	27	33	27	33	27
				30	21	28	22	28	22	28	22	28	22
				30	20	31	21	31	21	31	21	31	21
				28	25	28	29	28	29	28	29	28	29
				25	22	26	21	26	21	26	21	26	21
				29	23	28	23	28	23	28	23	28	23
				27	21	28	22	28	22	28	22	28	22
				24	25	25	24	25	24	25	24	25	24
				28	17	28	20	28	20	28	20	28	20
				31	25	29	27	29	27	29	27	29	27
				26	21	26	22	26	22	26	22	26	22
				26	20	27	21	27	21	27	21	27	21
				33	23	32	23	32	23	32	23	32	23
				29	25	29	28	29	28	29	28	29	28
				34	31	34	22	34	22	34	22	34	22
				33	26	36	29	36	29	36	29	36	29
				32	25	32	27	32	27	32	27	32	27
				36	24	35	24	35	24	35	24	35	24
				37	24	36	25	36	25	36	25	36	25
				33	23	33	24	33	24	33	24	33	24
				27	20	26	20	26	20	26	20	26	20
0.9	0.9	0.9	0.9	31	23	31	23	31	23	31	23	31	23
				33	23	33	26	33	26	33	26	33	26
				31	23	31	24	31	24	31	24	31	24
				36	25	34	16	34	16	34	16	34	16
				29	19	28	20	28	20	28	20	28	20
				25	19	24	18	24	18	24	18	24	18
				33	25	31	25	31	25	31	25	31	25
				44	25	43	24	43	24	43	24	43	24
				28	23	29	25	29	25	29	25	29	25
				33	23	34	23	34	23	34	23	34	23
				36	25	35	26	35	26	35	26	35	26
				26	21	27	22	27	22	27	22	27	22
				32	21	30	22	30	22	30	22	30	22
				26	20	27	20	27	20	27	20	27	20
				27	20	27	20	27	20	27	20	27	20
				32	28	30	25	30	25	30	25	30	25
				27	21	28	21	28	21	28	21	28	21
				32	21	31	21	31	21	31	21	31	21
				35	21	32	22	32	22	32	22	32	22
				36	26	36	27	36	27	36	27	36	27
				27	20	26	20	26	20	26	20	26	20
				31	24	32	25	32	25	32	25	32	25
				23	21	22	21	22	21	22	21	22	21
				27	21	24	22	24	22	24	22	24	22
				33	24	33	24	33	24	33	24	33	24
				26	19	26	20	26	20	26	20	26	20
				28	21	28	20	28	20	28	20	28	20
				35	21	34	21	34	21	34	21	34	21
				30	26	30	25	30	25	30	25	30	25
				35	24	35	23	35	23	35	23	35	23
				32	25	32	27	32	27	32	27	32	27
				27	20	27	22	27	22	27	22	27	22
				30	20	30	20	30	20	30	20	30	20
				25	21	25	21	25	21	25	21	25	21
				31	25	30	25	30	25	30	25	30	25
				26	19	28	19	28	19	28	19	28	19
				28	22	27	24	27	24	27	24	27	24
				30	19	29	19	29	19	29	19	29	19
				35	28	35	27	35	27	35	27	35	27
				26	23	27	23	27	23	27	23	27	23
				34	24	33	25	33	25	33	25	33	25
				29	25	30	24	30	24	30	24	30	24
				30	22	30	21	30	21	30	21	30	21
				24	22	24	20	24	20	24	20	24	20
				28	21	29	20	29	20	29	20	29	20
				28	23	29	24	29	24	29	24	29	24
				33	24	35	24	35	24	35	24	35	24
				35	21	35	27	35	27	35	27	35	27
				27	17	22	17	22	17	22	17	22	17
				30	21	29		29		29		29
				24	20	24	21	24	21	24	21	24	21
				34	25	34	26	34	26	34	26	34	26
				30	24	32	23	32	23	32	23	32	23
				35	24	36	25	36	25	36	25	36	25
				29	22	29	21	29	21	29	21	29	21
				39	29	38	31	38	31	38	31	38	31
				33	26	32	26	32	26	32	26	32	26
				28	18	27	17	27	17	27	17	27	17
				26	20	27	19	27	19	27	19	27	19
				23	17	23	15	23	15	23	15	23	15
				25	18	26	20	26	20	26	20	26	20
				30	24	28		28		28		28
				29	20	28	20	28	20	28	20	28	20
				37	26	37	25	37	25	37	25	37	25
				33	27	32	26	32	26	32	26	32	26
				27	22	27	22	27	22	27	22	27	22
				33	26	34	26	34	26	34	26	34	26
				27	20	28	20	28	20	28	20	28	20
				27	23	26	19	26	19	26	19	26	19
				29	22	29	23	29	23	29	23	29	23
				32	27	31	25	31	25	31	25	31	25
				35	26	35	26	35	26	35	26	35	26
				24	16	24	17	24	17	24	17	24	17
				29	24	30	24	30	24	30	24	30	24
				30	27	29	26	29	26	29	26	29	26
				30	23	30	22	30	22	30	22	30	22
				30	20	29	20	29	20	29	20	29	20
				32	23	31	23	31	23	31	23	31	23
				25	22	24	19	24	19	24	19	24	19
				28	21	28	20	28	20	28	20	28	20
				35	26	34	27	34	27	34	27	34	27
					34		21		21		21		21
				35	20	34	23	34	23	34	23	34	23
				30	24	31	24	31	24	31	24	31	24
				22	16	24	16	24	16	24	16	24	16
				31	22	30	22	30	22	30	22	30	22
				30	28	36	29	36	29	36	29	36	29
				29	20	29	22	29	22	29	22	29	22
				32	20	35	22	35	22	35	22	35	22
				32	21	34	21	34	21	34	21	34	21
				28	18	30	21	30	21	30	21	30	21
				33	23	32	24	32	24	32	24	32	24
				28	19	27	22	27	22	27	22	27	22
				32	20	31	19	31	19	31	19	31	19
				26	23	27	20	27	20	27	20	27	20
				33	27	33	26	33	26	33	26	33	26
						38	25	38	25	38	25	38	25
				30	23	30	24	30	24	30	24	30	24
				38	26	39	28	39	28	39	28	39	28
				38	25	38	26	38	26	38	26	38	26
				27	21	28	22	28	22	28	22	28	22
				37	22	38	23	38	23	38	23	38	23
						31	24	31	24	31	24	31	24
				29	23	29	22	29	22	29	22	29	22
				32	23	31	22	31	22	31	22	31	22
				34	23	33	23	33	23	33	23	33	23
				33	25	34	27	34	27	34	27	34	27
				27	24	27	23	27	23	27	23	27	23
				30	20	30	20	30	20	30	20	30	20
				34	25	33	27	33	27	33	27	33	27
				30	26	29	27	29	27	29	27	29	27
				34	31	33	32	33	32	33	32	33	32
				30	21	31	24	31	24	31	24	31	24
				31	23	32	26	32	26	32	26	32	26
				30	22	31	21	31	21	31	21	31	21
				26	23	25	24	25	24	25	24	25	24
				26	18	25	19	25	19	25	19	25	19
				31	21	31	23	31	23	31	23	31	23
				31	26	30	25	30	25	30	25	30	25
				38	24	39	24	39	24	39	24	39	24
				26	20	26	22	26	22	26	22	26	22
				30	28	31	25	31	25	31	25	31	25
				32	30	34	26	34	26	34	26	34	26
				30	20	29	21	29	21	29	21	29	21
				29	26	28	25	28	25	28	25	28	25
				30	26	30	26	30	26	30	26	30	26
						35	19	35	19	35	19	35	19
				25	22	24	22	24	22	24	22	24	22
					21	29	21	29	21	29	21	29	21
				32	22	29	22	29	22	29	22	29	22
				29	22	32	23	32	23	32	23	32	23
				27	20	29	22	29	22	29	22	29	22
				35	26	34	28	34	28	34	28	34	28
				27	20	27	22	27	22	27	22	27	22
				26	23	26	21	26	21	26	21	26	21
				32	25	31	26	31	26	31	26	31	26
				29	22	28	22	28	22	28	22	28	22
				32	26	32	24	32	24	32	24	32	24
				26	18	23	19	23	19	23	19	23	19
				39	28	36	28	36	28	36	28	36	28
				24	17	24	18	24	18	24	18	24	18
				24	19	26	20	26	20	26	20	26	20
				30	23	31	21	31	21	31	21	31	21
				26	22	27	22	27	22	27	22	27	22
				26	22	27	19	27	19	27	19	27	19
				29	23	29	22	29	22	29	22	29	22
				32	23	33	24	33	24	33	24	33	24
				33	23	32	23	32	23	32	23	32	23
				24	18	25	17	25	17	25	17	25	17
				27	22	27	21	27	21	27	21	27	21
				30	24	30	24	30	24	30	24	30	24
				31	19	30	20	30	20	30	20	30	20
				31	26	31	27	31	27	31	27	31	27
0.9	0.9	0.9	0.9	26	18	27	18	27	18	27	18	27	18
				30	20	27	19	27	19	27	19	27	19
				34	25	35	25	35	25	35	25	35	25
				30	27	31	26	31	26	31	26	31	26
				27	23	28	21	28	21	28	21	28	21
				34	24	35	23	35	23	35	23	35	23
				29	28	28	27	28	27	28	27	28	27
				32	26	32	26	32	26	32	26	32	26
				31	26	31	26	31	26	31	26	31	26
				30	22	29	23	29	23	29	23	29	23
				32	28	32	27	32	27	32	27	32	27
				25	18	25	18	25	18	25	18	25	18
				31	25	31	23	31	23	31	23	31	23
				29	21	31	23	31	23	31	23	31	23
				22	18	24	19	24	19	24	19	24	19
				31	22	30	22	30	22	30	22	30	22
				29	27	29	27	29	27	29	27	29	27
				31	20
				32	23	32	25	32	25	32	25	32	25
				25	20	27	20	27	20	27	20	27	20
				26	17	26	18	26	18	26	18	26	18
				34	20	33	22	33	22	33	22	33	22
				26	18	27	18	27	18	27	18	27	18
				28	24	28	25	28	25	28	25	28	25
				30	19	30	20	30	20	30	20	30	20
				26	22	27	23	27	23	27	23	27	23
				27	18	27	19	27	19	27	19	27	19
				27	20	26	20	26	20	26	20	26	20
				30	25	31	26	31	26	31	26	31	26
				32	24	33	24	33	24	33	24	33	24
				31	23	32	24	32	24	32	24	32	24
				33	21	34	22	34	22	34	22	34	22
				32	22	33	22	33	22	33	22	33	22
				22	16	21	16	21	16	21	16	21	16
				30	25	31	27	31	27	31	27	31	27
				30	21	30	20	30	20	30	20	30	20
				32	26	33	27	33	27	33	27	33	27
0.9	0.9	0.9	0.9	27	18	27	19	27	19	27	19	27	19
				30	25	30	28	30	28	30	28	30	28
				26	21	26	21	26	21	26	21	26	21
				31	25	31	25	31	25	31	25	31	25
				29	21
				24	17	24	18	24	18	24	18	24	18
				25	24	29	27	29	27	29	27	29	27
				28	19	28	20	28	20	28	20	28	20
				34	26	34	26	34	26	34	26	34	26
				33	22	32	22	32	22	32	22	32	22
				33	24	34	24	34	24	34	24	34	24
				32	23	32	24	32	24	32	24	32	24
				28	24	30	21	30	21	30	21	30	21
				24	21	27	21	27	21	27	21	27	21
				31	22	29	23	29	23	29	23	29	23
				27	21	26	21	26	21	26	21	26	21
				31	21	31	21	31	21	31	21	31	21
				41	27	42	28	42	28	42	28	42	28
				31	24	32	25	32	25	32	25	32	25
				29	22	28	21	28	21	28	21	28	21
				35	25	35	25	35	25	35	25	35	25
				27	20	26	21	26	21	26	21	26	21
				26	18	26	18	26	18	26	18	26	18
				33	23	33	23	33	23	33	23	33	23
				33	23	33	21	33	21	33	21	33	21
				30	20	31	20	31	20	31	20	31	20
				37	27	37	28	37	28	37	28	37	28
				23	17	22	17	22	17	22	17	22	17
				35	20	35	23	35	23	35	23	35	23
				32	26	32	27	32	27	32	27	32	27
				27	21	28	21	28	21	28	21	28	21
				32	26	32	27	32	27	32	27	32	27
				30	19	29	19	29	19	29	19	29	19
				30	21	29	21	29	21	29	21	29	21
				30	19	32	21	32	21	32	21	32	21
				29	23	29	21	29	21	29	21	29	21
				28	18	27	19	27	19	27	19	27	19
				28	19	28	18	28	18	28	18	28	18
				35	25	35	27	35	27	35	27	35	27
				33	21	33	22	33	22	33	22	33	22
				29	21	28	22	28	22	28	22	28	22
				32	21	32	22	32	22	32	22	32	22
				30	22	29	21	29	21	29	21	29	21
				32	21	30	21	30	21	30	21	30	21
				23	19	23	18	23	18	23	18	23	18
				25	21	26	22	26	22	26	22	26	22
				31	27	31	25	31	25	31	25	31	25
				23	18	23	19	23	19	23	19	23	19
				25	22	25	22	25	22	25	22	25	22
				28	21	28	21	28	21	28	21	28	21
						24	17	24	17	24	17	24	17
				30	24	31	26	31	26	31	26	31	26
				30	20	30	22	30	22	30	22	30	22
				32	25	33	24	33	24	33	24	33	24
						25	17	25	17	25	17	25	17
				32	21	32	21	32	21	32	21	32	21
				46	30	43	32	43	32	43	32	43	32
				25	20	25	19	25	19	25	19	25	19
				38	23	38	23	38	23	38	23	38	23
				30	21	30	22	30	22	30	22	30	22
				32	24	32	23	32	23	32	23	32	23
				31	27	31	27	31	27	31	27	31	27
				34	26	34	29	34	29	34	29	34	29
				32	23	32	24	32	24	32	24	32	24
				25	21	25	21	25	21	25	21	25	21
				26	18	25	20	25	20	25	20	25	20
				26	20	27	21	27	21	27	21	27	21
				31	21	30	20	30	20	30	20	30	20
				29	22	29	22	29	22	29	22	29	22
				29	21	29	20	29	20	29	20	29	20
				25	19	25	20	25	20	25	20	25	20
				32	22	31	22	31	22	31	22	31	22
				29	18	31	19	31	19	31	19	31	19
				28	25	29	25	29	25	29	25	29	25
				39	26	39	24	39	24	39	24	39	24
				29	26	31	24	31	24	31	24	31	24
				34	23	30	22	30	22	30	22	30	22
				28	27	29	25	29	25	29	25	29	25
				30	21	30	20	30	20	30	20	30	20
				26	19	26	19	26	19	26	19	26	19
				29	25	30	22	30	22	30	22	30	22
					25	26		26		26		26
				27	20	26	20	26	20	26	20	26	20
				29	21	27	22	27	22	27	22	27	22
				27	27	30	27	30	27	30	27	30	27
				26	20	27	19	27	19	27	19	27	19
				23	20	24	19	24	19	24	19	24	19
				26	20	24	19	24	19	24	19	24	19
				31	19	29	17	29	17	29	17	29	17
				28	20	31	17	31	17	31	17	31	17
				30	36	30	24	30	24	30	24	30	24
				32	20	32	22	32	22	32	22	32	22
				34	17	33	19	33	19	33	19	33	19
				33	24	31	24	31	24	31	24	31	24
				31	22	30	19	30	19	30	19	30	19
				32	22	32	25	32	25	32	25	32	25
				30	23	31	23	31	23	31	23	31	23
				29	23	29	22	29	22	29	22	29	22
				30	21	30	21	30	21	30	21	30	21
				33	24	31	23	31	23	31	23	31	23
				23	22	25	23	25	23	25	23	25	23
				27	19	25	19	25	19	25	19	25	19
				31	24	30	24	30	24	30	24	30	24
				40	26	39	23	39	23	39	23	39	23
				26	18	27	17	27	17	27	17	27	17
				23	19	22	17	22	17	22	17	22	17
				32	23	32	24	32	24	32	24	32	24
				25	20	27	22	27	22	27	22	27	22
				26	22	26	21	26	21	26	21	26	21
				24	17	23	16	23	16	23	16	23	16
				30	22	30	21	30	21	30	21	30	21
				32	23	34	24	34	24	34	24	34	24
				33	25	33	26	33	26	33	26	33	26
				31	24	32	25	32	25	32	25	32	25
				27	20	28	19	28	19	28	19	28	19
				26	20	26	22	26	22	26	22	26	22
				36	25	36	25	36	25	36	25	36	25
				23	22	24	20	24	20	24	20	24	20
				33	25	34	25	34	25	34	25	34	25
				33	29	33	29	33	29	33	29	33	29
				28	27	26	31	26	31	26	31	26	31
				26	18	26	20	26	20	26	20	26	20
				28	18	28	19	28	19	28	19	28	19
				27	19	26	19	26	19	26	19	26	19
				32	21	33	24	33	24	33	24	33	24
				35	24	35	25	35	25	35	25	35	25
				22	17	24	18	24	18	24	18	24	18
				33	28	32	28	32	28	32	28	32	28
				31	21	31	22	31	22	31	22	31	22
				30	25	29	26	29	26	29	26	29	26
				32	24	34	24	34	24	34	24	34	24
				23	17	24	17	24	17	24	17	24	17
				27	19	26	18	26	18	26	18	26	18
				29	24	31	24	31	24	31	24	31	24
				29	17	27	18	27	18	27	18	27	18
				34	25	34	25	34	25	34	25	34	25
				26	19	25	20	25	20	25	20	25	20
				29	21	30	21	30	21	30	21	30	21
				33	24	32	25	32	25	32	25	32	25
				30	18	29	19	29	19	29	19	29	19
				30	24	30	27	30	27	30	27	30	27
				27	23	30	20	30	20	30	20	30	20
				30	23	29	23	29	23	29	23	29	23
				31	23	30	22	30	22	30	22	30	22
				32	23	30	23	30	23	30	23	30	23
				33	21	33	22	33	22	33	22	33	22
				32	19	31	21	31	21	31	21	31	21
				34	25	36	24	36	24	36	24	36	24
				30	21	29	21	29	21	29	21	29	21
					21		22		22		22		22
				29	22	29	22	29	22	29	22	29	22
				33	24	32	23	32	23	32	23	32	23
				34	30	34	30	34	30	34	30	34	30
				27	19	26	18	26	18	26	18	26	18
				32	29	30	31	30	31	30	31	30	31
				28	25	30	24	30	24	30	24	30	24
				30	22	28	22	28	22	28	22	28	22
				27	22	27	20	27	20	27	20	27	20
				34	23	31	24	31	24	31	24	31	24
				30	26	32	29	32	29	32	29	32	29
				24	23	25	21	25	21	25	21	25	21
				26	22	26	20	26	20	26	20	26	20
				35	27	35	26	35	26	35	26	35	26
				26	20	25	20	25	20	25	20	25	20
				38	21	39	22	39	22	39	22	39	22
				27	22	28	21	28	21	28	21	28	21
				31	22	30	20	30	20	30	20	30	20
				31	25	31	24	31	24	31	24	31	24
				33	22	35	22	35	22	35	22	35	22
				32	19	34	21	34	21	34	21	34	21
				35	24	34	22	34	22	34	22	34	22
				31	19	31	19	31	19	31	19	31	19
				28	20	27	20	27	20	27	20	27	20
				32	23	32	22	32	22	32	22	32	22
						29	27	29	27	29	27	29	27
				28	20	28	20	28	20	28	20	28	20
				32	28	32	28	32	28	32	28	32	28
				32	31	33	32	33	32	33	32	33	32
				34	28	33	27	33	27	33	27	33	27
				30	21	30	22	30	22	30	22	30	22
				30	21	28	20	28	20	28	20	28	20
				25	18	28	20	28	20	28	20	28	20
				27	21	29	20	29	20	29	20	29	20
0.9	0.8	0.9	0.9	31	21	29	22	29	22	29	22	29	22
				26	16	26	17	26	17	26	17	26	17
				25	23	25	23	25	23	25	23	25	23
				25	18	26	18	26	18	26	18	26	18
				29	17	29	17	29	17	29	17	29	17
				34	24	33	27	33	27	33	27	33	27
				25	19	24	17	24	17	24	17	24	17
				30	24	30	23	30	23	30	23	30	23
				31	22	30	22	30	22	30	22	30	22
				27	20	24	19	24	19	24	19	24	19
				30	24	27	24	27	24	27	24	27	24
				37	22	38	24	38	24	38	24	38	24
				31		31		31		31		31
				27	17	29	20	29	20	29	20	29	20
				28	20	29	19	29	19	29	19	29	19
				32	24	32	25	32	25	32	25	32	25
				35	26	35	27	35	27	35	27	35	27
				30	27	30	27	30	27	30	27	30	27
				30	26	30	26	30	26	30	26	30	26
				28	19	26	18	26	18	26	18	26	18
				24	19	24	20	24	20	24	20	24	20
				28	20	27	19	27	19	27	19	27	19
				25	22	26	23	26	23	26	23	26	23
				23		34	24	34	24	34	24	34	24
				32	28	31	29	31	29	31	29	31	29
				31	25	31	24	31	24	31	24	31	24
				32	22	33	22	33	22	33	22	33	22
				38	27	40	27	40	27	40	27	40	27
				29	22	29	22	29	22	29	22	29	22
				29	21	26	21	26	21	26	21	26	21
				32	22	32	20	32	20	32	20	32	20
				31	23	28	24	28	24	28	24	28	24
				29	23	28	25	28	25	28	25	28	25
				33	25	33	26	33	26	33	26	33	26
				24	18	25	17	25	17	25	17	25	17
				31	23	33	26	33	26	33	26	33	26
				28	20	28	19	28	19	28	19	28	19
				32	23	33	24	33	24	33	24	33	24
						24	19	24	19	24	19	24	19
				27	22	28	23	28	23	28	23	28	23
				26	24	27	26	27	26	27	26	27	26
				30	19	30	20	30	20	30	20	30	20
						30	22	30	22	30	22	30	22
				25	20	23	19	23	19	23	19	23	19
				29	22	29	23	29	23	29	23	29	23
				29	23	29	22	29	22	29	22	29	22
				27	19	27	19	27	19	27	19	27	19
				39	23	39	25	39	25	39	25	39	25
				26	23	25	21	25	21	25	21	25	21
				29	21	30	19	30	19	30	19	30	19
				28	21	28	22	28	22	28	22	28	22
				30	19	29	19	29	19	29	19	29	19
				31	25	30	25	30	25	30	25	30	25
				33	23	32	25	32	25	32	25	32	25
				32	26	28	27	28	27	28	27	28	27
				38	25	36	24	36	24	36	24	36	24
				32	25	34	25	34	25	34	25	34	25
				30	24	29	23	29	23	29	23	29	23
					20	24	20	24	20	24	20	24	20
				29	20	28	19	28	19	28	19	28	19
				32	23	33	23	33	23	33	23	33	23
				36	29	36	29	36	29	36	29	36	29
				31	22	33	21	33	21	33	21	33	21
				33	17	32	18	32	18	32	18	32	18
				34	26	33	26	33	26	33	26	33	26
				23	20	23	20	23	20	23	20	23	20
				36	30	37	30	37	30	37	30	37	30
				33	22	34	21	34	21	34	21	34	21
				29	20	31	22	31	22	31	22	31	22
				25	21	25	25	25	25	25	25	25	25
0.9	0.9	0.9	0.9	31	22	30	21	30	21	30	21	30	21
				30	23	29	24	29	24	29	24	29	24
				31	25	31	27	31	27	31	27	31	27
				31	29	32	28	32	28	32	28	32	28
				29	22	29	24	29	24	29	24	29	24
				34	25	35	25	35	25	35	25	35	25
				32	22	32	23	32	23	32	23	32	23
				34	24	35	25	35	25	35	25	35	25
				28	20	26	19	26	19	26	19	26	19
				38	26	37		37		37		37
				35	27	35	28	35	28	35	28	35	28
				27	22	26	22	26	22	26	22	26	22
				25	20	25	20	25	20	25	20	25	20
				28		33	28	33	28	33	28	33	28
				30	21	30	22	30	22	30	22	30	22
				35	24	35	25	35	25	35	25	35	25
				30	22	29	23	29	23	29	23	29	23
				30	19	28	20	28	20	28	20	28	20
				27	19
				33	26	33	26	33	26	33	26	33	26
				25	17	24	16	24	16	24	16	24	16
				30	26	30	26	30	26	30	26	30	26
				28	21	29	22	29	22	29	22	29	22
				28	19	28	19	28	19	28	19	28	19
				28	24	29	23	29	23	29	23	29	23
				30	21	31	22	31	22	31	22	31	22
				31	23	31	23	31	23	31	23	31	23
				28	25	29	25	29	25	29	25	29	25
				31	26	31	27	31	27	31	27	31	27
				36	26	37	26	37	26	37	26	37	26
				29	23	29	23	29	23	29	23	29	23
						32	22	32	22	32	22	32	22
				28		30	25	30	25	30	25	30	25
				31	26	30	27	30	27	30	27	30	27
				32	21	31	21	31	21	31	21	31	21
				32	22	32	23	32	23	32	23	32	23
				30	22	32	21	32	21	32	21	32	21
				35	26	33	26	33	26	33	26	33	26
				28	21	28	20	28	20	28	20	28	20
				25	19	25	20	25	20	25	20	25	20
				28	23	29	22	29	22	29	22	29	22
				27	21	26	21	26	21	26	21	26	21
				28	21	28	20	28	20	28	20	28	20
				25	18	24	19	24	19	24	19	24	19
				25	15	26	16	26	16	26	16	26	16
				27	18	27	18	27	18	27	18	27	18
				33	22	32	23	32	23	32	23	32	23
				30	21	31	20	31	20	31	20	31	20
				30	22	29	25	29	25	29	25	29	25
				28	20	29	20	29	20	29	20	29	20
				30	25	29	26	29	26	29	26	29	26
				30	21	30	23	30	23	30	23	30	23
				27	21	26	19	26	19	26	19	26	19
				22	16	22	17	22	17	22	17	22	17
				26	21	27	21	27	21	27	21	27	21
				30	24	30	23	30	23	30	23	30	23
				27	18	27	19	27	19	27	19	27	19
				28	19	28	19	28	19	28	19	28	19
					22	35	24	35	24	35	24	35	24
				39	25	37	25	37	25	37	25	37	25
				30	22	30	21	30	21	30	21	30	21
				33	18	34	19	34	19	34	19	34	19
						26	20	26	20	26	20	26	20
				34	27	32	27	32	27	32	27	32	27
				26	27	29	26	29	26	29	26	29	26
				29	23	27	24	27	24	27	24	27	24
				27	21	25	19	25	19	25	19	25	19
				44	37	44	36	44	36	44	36	44	36
				26	19	26	19	26	19	26	19	26	19
				27	22	27	22	27	22	27	22	27	22
				30	21	30	21	30	21	30	21	30	21
				33	21	32	21	32	21	32	21	32	21
				33	26	33	26	33	26	33	26	33	26
				26	22	26	22	26	22	26	22	26	22
				29	24	28	22	28	22	28	22	28	22
				32	25	30	25	30	25	30	25	30	25
				31	23	32	24	32	24	32	24	32	24
0.9	0.9	0.9	0.8	23	15	24		24		24		24
				36	29	36	28	36	28	36	28	36	28
				27	20	29	22	29	22	29	22	29	22
				41	27	42	26	42	26	42	26	42	26
				28	16	25	18	25	18	25	18	25	18
				31	24	31	23	31	23	31	23	31	23
				35	22	35	22	35	22	35	22	35	22
				27	20	27	20	27	20	27	20	27	20
				28	18	27	18	27	18	27	18	27	18
				27	17	29	17	29	17	29	17	29	17
				30	24	29	24	29	24	29	24	29	24
				32	18	31	19	31	19	31	19	31	19
				22	17	23	18	23	18	23	18	23	18
				29	24	31	22	31	22	31	22	31	22
				29	19	29	22	29	22	29	22	29	22
				26	21	25	22	25	22	25	22	25	22
				32	26	31	28	31	28	31	28	31	28
				32	25	31	24	31	24	31	24	31	24
				33	22	33	24	33	24	33	24	33	24
				30	19	29	20	29	20	29	20	29	20
				29	21	31	21	31	21	31	21	31	21
				30	20	30	20	30	20	30	20	30	20
				30	25	30	25	30	25	30	25	30	25
				29	22	28	20	28	20	28	20	28	20
				29	20	29	19	29	19	29	19	29	19
				30	22	30	19	30	19	30	19	30	19
				36	22	36	22	36	22	36	22	36	22
				32	24
				25	21	24	21	24	21	24	21	24	21
				33	22	32	23	32	23	32	23	32	23
				29	21	29	21	29	21	29	21	29	21
				25	21	25	22	25	22	25	22	25	22
				30	22	29	24	29	24	29	24	29	24
					20
				24	19	23	19	23	19	23	19	23	19
				37	23	35	25	35	25	35	25	35	25
				30	22	32	23	32	23	32	23	32	23
				36	24	34	24	34	24	34	24	34	24
				26	18	26	18	26	18	26	18	26	18
				29	22	29	22	29	22	29	22	29	22
				26	19	28	19	28	19	28	19	28	19
				28	23	27	24	27	24	27	24	27	24
				25	23	26	23	26	23	26	23	26	23
				22	19	28	19	28	19	28	19	28	19
				45	28	44	27	44	27	44	27	44	27
				26	18	25	17	25	17	25	17	25	17
				30	25	28	25	28	25	28	25	28	25
				28	21	27	21	27	21	27	21	27	21
				35	26
				28	25	30	25	30	25	30	25	30	25
				25	22	26	22	26	22	26	22	26	22
					16
				26	20	26	19	26	19	26	19	26	19
				28	26	29	23	29	23	29	23	29	23
				19		27	18	27	18	27	18	27	18
				35	28	36	28	36	28	36	28	36	28
				32	28	29	26	29	26	29	26	29	26
				25	19	25	17	25	17	25	17	25	17
				33	21	32	22	32	22	32	22	32	22
				27	22	28	23	28	23	28	23	28	23
						35	23	35	23	35	23	35	23
				32	21	30	21	30	21	30	21	30	21
				29	21	28	22	28	22	28	22	28	22
				29	25	30	26	30	26	30	26	30	26
				34	21	31	21	31	21	31	21	31	21
				25	20	25	21	25	21	25	21	25	21
				34	25	36	27	36	27	36	27	36	27
				27	21	28	21	28	21	28	21	28	21
				25	20	25	19	25	19	25	19	25	19
				29	20	29	20	29	20	29	20	29	20
				27	24	27	24	27	24	27	24	27	24
				39	24	40	24	40	24	40	24	40	24
				42	24	42	25	42	25	42	25	42	25
				26	21	25	20	25	20	25	20	25	20
				33	24	34	25	34	25	34	25	34	25
				27	22	26	21	26	21	26	21	26	21
				28	22	26	21	26	21	26	21	26	21
				28	25	27	26	27	26	27	26	27	26
					17
				24	21	23	17	23	17	23	17	23	17
				32	22	31	23	31	23	31	23	31	23
				34	23	34	23	34	23	34	23	34	23
				24	24	26	20	26	20	26	20	26	20
				36		35	26	35	26	35	26	35	26
				29	22	28	21	28	21	28	21	28	21
				26	20	27	19	27	19	27	19	27	19
				29	20	28	20	28	20	28	20	28	20
				33	23	33	26	33	26	33	26	33	26
				30	19	29	20	29	20	29	20	29	20
				22	17	20	17	20	17	20	17	20	17
				24	17	25	17	25	17	25	17	25	17
				29	23	30	22	30	22	30	22	30	22
				30	22	29	20	29	20	29	20	29	20
				25	21	24	23	24	23	24	23	24	23
				30	22	29	24	29	24	29	24	29	24
				31	25	32	26	32	26	32	26	32	26
				34	24	34	23	34	23	34	23	34	23
				26	19	31	20	31	20	31	20	31	20
				28	24	29	24	29	24	29	24	29	24
				23	25	26	21	26	21	26	21	26	21
				30	23	30	22	30	22	30	22	30	22
				25	21	24	21	24	21	24	21	24	21
				33	24	30	24	30	24	30	24	30	24
				27	20	27	19	27	19	27	19	27	19
				28	25	32	24	32	24	32	24	32	24
				29	22	28	20	28	20	28	20	28	20
				34	26	32	25	32	25	32	25	32	25
				26	22	26	21	26	21	26	21	26	21
				30	22	30	22	30	22	30	22	30	22
					18
				26	19	27	19	27	19	27	19	27	19
				27	21		21		21		21		21
				27	20	30	21	30	21	30	21	30	21
				23	16	23	16	23	16	23	16	23	16
				28	22	30	23	30	23	30	23	30	23
				28	23	29	23	29	23	29	23	29	23
				33	21	32	22	32	22	32	22	32	22
				28	21	29	22	29	22	29	22	29	22
					19	31	19	31	19	31	19	31	19
				31	31	34	31	34	31	34	31	34	31
				24	19	26	17	26	17	26	17	26	17
				27	26	26	24	26	24	26	24	26	24
				28	24	27	24	27	24	27	24	27	24
				26	21	26	20	26	20	26	20	26	20
				28	20	26	21	26	21	26	21	26	21
				28	20	28	20	28	20	28	20	28	20
				32	28	31	29	31	29	31	29	31	29
				29	22	28	23	28	23	28	23	28	23
				29	21	30	22	30	22	30	22	30	22
				29	25	29	25	29	25	29	25	29	25
				31	24	31	23	31	23	31	23	31	23
				28	22	31	24	31	24	31	24	31	24
				27	21	28	23	28	23	28	23	28	23
				29	23	29	23	29	23	29	23	29	23
				34	24	34	27	34	27	34	27	34	27
				39	22	41	22	41	22	41	22	41	22
				35	27	36	23	36	23	36	23	36	23
				29	26	28	22	28	22	28	22	28	22
				25	18	23	18	23	18	23	18	23	18
				31	24	31	24	31	24	31	24	31	24
				27	22	28	22	28	22	28	22	28	22
				24	22	25	22	25	22	25	22	25	22
				31	21	31	23	31	23	31	23	31	23
				30	22	28	21	28	21	28	21	28	21
				31	22	29	21	29	21	29	21	29	21
				32	23	32	23	32	23	32	23	32	23
				27	21	28	21	28	21	28	21	28	21
				25	20	27	20	27	20	27	20	27	20
				37	25	35	26	35	26	35	26	35	26
				33	24	34	25	34	25	34	25	34	25
				27	21	29	22	29	22	29	22	29	22
				31	22	30	22	30	22	30	22	30	22
				31	22	31	22	31	22	31	22	31	22
				35	24	36	23	36	23	36	23	36	23
				23	21	23	21	23	21	23	21	23	21
				31	30	32	30	32	30	32	30	32	30
				30	21	30	22	30	22	30	22	30	22
				26	18	24	21	24	21	24	21	24	21
				27	21	26	21	26	21	26	21	26	21
				35	21	33	22	33	22	33	22	33	22
				31	20	30	20	30	20	30	20	30	20
				25	17	27	16	27	16	27	16	27	16
				29	21	28	20	28	20	28	20	28	20
				40	24	36	23	36	23	36	23	36	23
				25	18		18		18		18		18
				29	22	30	22	30	22	30	22	30	22
				35	22	35	22	35	22	35	22	35	22
				31	27	32	27	32	27	32	27	32	27
				27	19	27	19	27	19	27	19	27	19
				26	22	26	22	26	22	26	22	26	22
				32	27	31	26	31	26	31	26	31	26
				25	16	26	15	26	15	26	15	26	15
				31	22	31	22	31	22	31	22	31	22
				28	23	27	22	27	22	27	22	27	22
				29	21	30	23	30	23	30	23	30	23
				30	25	30	26	30	26	30	26	30	26
				28	19	25	20	25	20	25	20	25	20
				25	18	26	19	26	19	26	19	26	19
				34	25	33	23	33	23	33	23	33	23
				31	23	31	23	31	23	31	23	31	23
				28	26	28	26	28	26	28	26	28	26
				36	28	37	31	37	31	37	31	37	31
				35	28	33	28	33	28	33	28	33	28
				31	26	31	26	31	26	31	26	31	26
0.9	0.9	0.9	0.9	32	23	33	23	33	23	33	23	33	23
				30	21	30	21	30	21	30	21	30	21
				29	22	28	21	28	21	28	21	28	21
				16			16		16		16		16
				34	26	35	26	35	26	35	26	35	26
				36	26	36	27	36	27	36	27	36	27
				29	25	29	26	29	26	29	26	29	26
				27	22	28	22	28	22	28	22	28	22
				24	16	24		24		24		24
				28	22	27	21	27	21	27	21	27	21
				26	19	27	20	27	20	27	20	27	20
				25	21	27	20	27	20	27	20	27	20
				30	23	31	24	31	24	31	24	31	24
				29	22	29	24	29	24	29	24	29	24
				28	21	29	21	29	21	29	21	29	21
				27	18	27	18	27	18	27	18	27	18
				36	26	36	26	36	26	36	26	36	26
				30	20	29	19	29	19	29	19	29	19
				34	26	36	27	36	27	36	27	36	27
				26	23	25	23	25	23	25	23	25	23
				26	19	25	21	25	21	25	21	25	21
				35	26	32	25	32	25	32	25	32	25
				26	21	27	21	27	21	27	21	27	21
				27	22	27	21	27	21	27	21	27	21
				28	25	30	26	30	26	30	26	30	26
				29	22	31	20	31	20	31	20	31	20
				28	21	29	21	29	21	29	21	29	21
				33	19	34	19	34	19	34	19	34	19
				28	20	28	20	28	20	28	20	28	20
				29	25	29	25	29	25	29	25	29	25
				30	20	29	20	29	20	29	20	29	20
				28	23	29	22	29	22	29	22	29	22
				26	20
				29	24	30	24	30	24	30	24	30	24
				34	30	33	30	33	30	33	30	33	30
				37	22	35	23	35	23	35	23	35	23
				29	20	27	19	27	19	27	19	27	19
				27	23	27	24	27	24	27	24	27	24
				25	19	25	17	25	17	25	17	25	17
				24	20	24	20	24	20	24	20	24	20
				26	22	25	21	25	21	25	21	25	21
				28	23	28	25	28	25	28	25	28	25
				28	23	28	22	28	22	28	22	28	22
				27	21	26	20	26	20	26	20	26	20
0.9	0.9	0.9	0.9	42	28	41	27	41	27	41	27	41	27
				25	18	25	20	25	20	25	20	25	20
				29	22	28	22	28	22	28	22	28	22
				34	27	33	27	33	27	33	27	33	27
				34	26	37	27	37	27	37	27	37	27
				26	20	26	20	26	20	26	20	26	20
				30	25	29	25	29	25	29	25	29	25
				26	18	27	19	27	19	27	19	27	19
				27	19	26	21	26	21	26	21	26	21
				27	21	27	22	27	22	27	22	27	22
				31	23	31	23	31	23	31	23	31	23
				38	27	34	27	34	27	34	27	34	27
				26	18	25	18	25	18	25	18	25	18
				31	22	30	21	30	21	30	21	30	21
				28	23	28	21	28	21	28	21	28	21
				31	25	32	24	32	24	32	24	32	24
				35	26	35	26	35	26	35	26	35	26
				32	25	32	25	32	25	32	25	32	25
				26	18	25	18	25	18	25	18	25	18
				27	20	29	20	29	20	29	20	29	20
				28	19	29	19	29	19	29	19	29	19
				29	20	28	22	28	22	28	22	28	22
				23	19	24	19	24	19	24	19	24	19
				31	22	31	24	31	24	31	24	31	24
				32	27	32	24	32	24	32	24	32	24
				33	19	34	20	34	20	34	20	34	20
				22	17	25	19	25	19	25	19	25	19
				32	23	33	24	33	24	33	24	33	24
				17		18		18		18		18
				37	25	35	24	35	24	35	24	35	24
				33	24	30	24	30	24	30	24	30	24
				26	22	28	21	28	21	28	21	28	21
				31	23	29	23	29	23	29	23	29	23
				22	15	23	15	23	15	23	15	23	15
				36	27	36	26	36	26	36	26	36	26
				35	23	36	24	36	24	36	24	36	24
				30	23	30	24	30	24	30	24	30	24
				32	23	32	25	32	25	32	25	32	25
				32	26	32	26	32	26	32	26	32	26
				25	20	25	20	25	20	25	20	25	20
				30	18	30	20	30	20	30	20	30	20
				26	21	27	22	27	22	27	22	27	22
				33	27	34	27	34	27	34	27	34	27
				28	22	30	25	30	25	30	25	30	25
				24	20	24	20	24	20	24	20	24	20
				32	23	32	24	32	24	32	24	32	24
				30	23	30	24	30	24	30	24	30	24
				30	23	31	23	31	23	31	23	31	23
				25	20	25	20	25	20	25	20	25	20
				31	20	32	21	32	21	32	21	32	21
				28	18	26	19	26	19	26	19	26	19
				33	26	34	22	34	22	34	22	34	22
				23	19	24	19	24	19	24	19	24	19
				32	21	31	21	31	21	31	21	31	21
				29	22	29	22	29	22	29	22	29	22
						25	23	25	23	25	23	25	23
				36	28	35	27	35	27	35	27	35	27
				28	19	26	18	26	18	26	18	26	18
				30	23	28	21	28	21	28	21	28	21
				32	28	34	26	34	26	34	26	34	26
				30	28	32	27	32	27	32	27	32	27
				28	23	28	23	28	23	28	23	28	23
				30	24	29	25	29	25	29	25	29	25
				25	18	25	18	25	18	25	18	25	18
				32	23	32	22	32	22	32	22	32	22
				32	26	32	25	32	25	32	25	32	25
				24	21	23	21	23	21	23	21	23	21
				28	18	28	18	28	18	28	18	28	18
				24	18	25	19	25	19	25	19	25	19
				28	21	28	20	28	20	28	20	28	20
				32	26	32	26	32	26	32	26	32	26
				30	26	29	25	29	25	29	25	29	25
				32	27	32	27	32	27	32	27	32	27
				30	23	29	24	29	24	29	24	29	24
				27	18	30	20	30	20	30	20	30	20
				28	26	31	26	31	26	31	26	31	26
				31	27	30	24	30	24	30	24	30	24
				25	18	26	19	26	19	26	19	26	19
				30	22	30	20	30	20	30	20	30	20
				28	20	28	19	28	19	28	19	28	19
				36	24	34	24	34	24	34	24	34	24
				26	17	27	18	27	18	27	18	27	18
				28	20	28	21	28	21	28	21	28	21
				32	24	33	25	33	25	33	25	33	25
				31	22	31	24	31	24	31	24	31	24
				27	20	27	20	27	20	27	20	27	20
				23	18	23	19	23	19	23	19	23	19
				24	20	24	22	24	22	24	22	24	22
				31	24	33	23	33	23	33	23	33	23
				36	25	37	27	37	27	37	27	37	27
				32	23	32	25	32	25	32	25	32	25
				28	20	30	21	30	21	30	21	30	21
				34	25	34	26	34	26	34	26	34	26
				35	23	35	23	35	23	35	23	35	23
				28	20	26	20	26	20	26	20	26	20
				30	22	29	22	29	22	29	22	29	22
				33	23	33	24	33	24	33	24	33	24
				30	22	31	22	31	22	31	22	31	22
				35	25	35	26	35	26	35	26	35	26
				26	21	26	21	26	21	26	21	26	21
				30	22	30	25	30	25	30	25	30	25
				30	23	28	21	28	21	28	21	28	21
				27	19	27	20	27	20	27	20	27	20
				29	20	30	21	30	21	30	21	30	21
				27	25	27	25	27	25	27	25	27	25
				32	23	31	23	31	23	31	23	31	23
				31	23	32	23	32	23	32	23	32	23
				24	23	24	20	24	20	24	20	24	20
				30	24	30	23	30	23	30	23	30	23
0.9	0.8	0.9	0.8	30	21	30	22	30	22	30	22	30	22
				24	19	25	19	25	19	25	19	25	19
				32	18	27	18	27	18	27	18	27	18
				30	23	30	22	30	22	30	22	30	22
				24	19	22	19	22	19	22	19	22	19
				24	21	26	22	26	22	26	22	26	22
0.8	0.8	0.7	0.8	25	19	25	19	25	19	25	19	25	19
					21	25	20	25	20	25	20	25	20
				28	21	28	21	28	21	28	21	28	21
				36	27	38	27	38	27	38	27	38	27
				36	21	35	21	35	21	35	21	35	21
				24	22	23	22	23	22	23	22	23	22
				22	20	22	20	22	20	22	20	22	20
				27	23	27	22	27	22	27	22	27	22
				31	21	32	22	32	22	32	22	32	22
				35	24	35	26	35	26	35	26	35	26
				28	22	30	21	30	21	30	21	30	21
				29	18	29	19	29	19	29	19	29	19
				26	21	26	21	26	21	26	21	26	21
[truncated: 1,191 more rows]
